# Supplementary material for: Under pressure—mechanisms and risk factors for orthodontically induced inflammatory root resorption: a systematic review
Source: Eur J Orthod. 2023 Jun 27;45(5):612–26. doi: 10.1093/ejo/cjad011 (PMC10505745; doi:10.1093/ejo/cjad011)
Supplement: cjad011_suppl_Supplementary_Table_S2 [file cjad011_suppl_supplementary_table_s2.xlsx]

## Sheet: Rejected table
Supplementary Table 2: List of Excluded Studies and Justification
Authors	Titles	Reasons for rejection	Authors 2	Titles 2	Reasons for rejection 2	Authors 3	Titles 3	Reasons for rejection 3	Authors 4	Titles 4	Reasons for rejection 4	Authors 5	Titles 5	Reasons for rejection 5
Adachi et al., 1994	Effects of TSopical Administration of a Bisphosphonate (Risedronate) on Orthodontic Tooth Movements in Rats	Group size < 10 at the end of study	Gul Amuk et al., 2018	Effects of Photobiomodulation and Ultrasound Applications on Orthodontically Induced Inflammatory Root Resorption; Transcriptional Alterations in OPG, RANKL, Cox-2: An Experimental Study in Rats	Group size < 10 at the end of study/ Intervention related risk factor	Li et al., 2016	Compression and hypoxia play independent roles while having combinative effects in the osteoclastogenesis induced by periodontal ligament cells	Not whole genome transcriptom study	Pereira et al., 2014	A clinical risk prediction model of orthodontic-induced external apical root resorption	No control group	Tantilertanant et al., 2019	Cyclic tensile force stimulates BMP9 synthesis and in vitro mineralization by human periodontal ligament cells	Not whole genome transcriptom study
Agarwal et al., 2016	A radiographic study of external apical root resorption in patients treated with single-phase fixed orthodontic therapy	Intervention related risk factor	Harris, Kineret and Tolley, 1997	A heritable component for external apical root resorption in patients treated orthodontically	No control group	Liu et al., 2004	Effects of local administration of clodronate on orthodontic tooth movement and root resorption in rats	Group size < 10 at the end of study	Perona and Wenzel, 1996	Radiographic evaluation of the effect of orthodontic retraction on the root of the maxillary canine	Treatment time < 4 weeks	Thongudomporn and Freer, 1998	Anomalous dental morphology and root resorption during orthodontic treatment: a pilot study	Abnormal tooth morphology
Amaro et al., 2020	Estrogen protects dental roots from orthodontic-induced inflammatory resorption	Group size < 10 at the end of study	Hayakawa et al., 2015	Optimal compressive force accelerates osteoclastogenesis in RAW264.7 cells	Not HPDL cells	Liu et al., 2006	Clodronate inhibits PGE(2) production in compressed periodontal ligament cells	Not whole genome transcriptom study	Preoteasa et al., 2009	Orthodontically induced root resorption correlated with morphological characteristics	Group size < 10 at the end of study	Tomizuka et al., 2005	Orthodontic tooth movement using the attractive force of rare earth magnets in rats	No report of root resorption in the full text.
Bastos Lages et al., 2009	Association of functional gene polymorphism IL-1beta in patients with external apical root resorption	Group size < 10 at the end of study	Hikida et al., 2016	Comparisons of orthodontic root resorption under heavy and jiggling reciprocating forces during experimental tooth movement in a rat model	Group size < 10 at the end of study	Liu et al., 2017	Periodontal Ligament Stem Cells in the Periodontitis Microenvironment Are Sensitive to Static Mechanical Strain	Not whole genome transcriptom study	Proff et al., 2014	Effects of mechanical and bacterial stressors on cytokine and growth-factor expression in periodontal ligament cells	Not whole genome transcriptom study	Tomoyasu et al., 2009	External apical root resorption and the interleukin-1B gene polymorphism in the Japanese population.	Group size < 10 at the end of study
Blawat et al., 2020	Regulation of Autophagic Signaling by Mechanical Loading and Inflammation in Human HPDL cells Fibroblasts	Not whole genome transcriptom study	Hollender, Rönnerman and Thilander, 1980	Root resorption, marginal bone support and clinical crown length in orthodontically treated patients	Group size < 10 at the end of study	Liu et al., 2019	Mmp-13 and il-17 levels predict orthodontic root resorption	Group size < 10 at the end of study	Pumklin et al., 2015	Intermittent Compressive Stress Enhanced Insulin-Like Growth Factor-1 Expression in Human Periodontal Ligament Cells	Not whole genome transcriptom study	Trelenberg-Stoll et al., 2021	Automated tooth segmentation as an innovative tool to assess 3D-tooth movement and root resorption in rodents	Treatment time Treatment time < 2 weeks
Boekenoogen et al., 1996	The effects of exogenous prostaglandin E2 on root resorption in rats	Group size < 10 at the end of study	Igarashi et al., 1994	Anchorage and retentive effects of a bisphosphonate (AHBuBP) on tooth movements in rats	Group size < 10 at the end of study	Liu et al., 2019	Long Noncoding RNA expression profile of mouse cementoblasts under compressive force	Not whole genome transcriptom study	Rakhshan et al., 2012	Risk factors associated with external apical root resorption of the maxillary incisors: a 15-year retrospective study	Cross-sectional studies.	Tsuji et al., 2004	Periodontal ligament cells under intermittent tensile stress regulate mRNA expression of osteoprotegerin and tissue inhibitor of matrix metalloprotease-1 and -2	Not whole genome transcriptom study
Brady et al., 1998	Autoregulation of periodontal ligament cell pheNotype and functions by transforming growth factor-β1	Not whole genome transcriptom study	Igarashi et al., 1996	Inhibitory effect of the topical administration of a bisphosphonate (Risedronate) on root resorption incident to orthodontic tooth movement in rats	Intervention related risk factor	Liu et al., 2020	Inhibitory effects of resveratrol on orthodontic tooth movement and associated root resorption in rats	Group size < 10 at the end of study	Ramos et al., 2011	Anti-dentine antibodies with root resorption during orthodontic treatment	Comparing risk factor with non treated control not fitted with study protocol	Tsuruga et al., 2009	Stretching modulates oxytalan fibers in human periodontal ligament cells	Not whole genome transcriptom study
Cakmak et al., 2014	Physical properties of root cementum: Part 24. Root resorption of the first premolars after 4 weeks of occlusal trauma	Intervention related risk factor	Jacobs et al., 2018	Mechanical loading increases pro-inflammatory effects of nitrogen-containing bisphosphonate in human periodontal fibroblasts	Not whole genome transcriptom study	Lu, Chen and Hua, 2019	Cystathionine gamma lyase aggravates orthodontic root resorption in mice	Group size < 10 at the end of study	Rankovic et al., 2020	Effect of static compressive force on in vitro cultured HPDL cells fibroblasts: Monitoring of viability and gene expression over 6 days	Not whole genome transcriptom study	Ullrich et al., 2019	The role of mechaNotransduction versus hypoxia during simulated orthodontic compressive strain—an in vitro study of human periodontal ligament fibroblasts	Not whole genome transcriptom study
Carano et al., 1996	Effects of continuous and intermittent forces on human fibroblasts in vitro	Not whole genome transcriptom study	Ji et al., 2014	The effect of mechanical loading on osteogenesis of human dental pulp stromal cells in a novel in vitro model	Not whole genome transcriptom study	Lundgren, Owman-Moll and Kurol, 1996	Early tooth movement pattern after application of a controlled continuous orthodontic force. A human experimental model	Group size < 10 at the end of study	Rath-Deschner et al., 2021	CXCL5, CXCL8, and CXCL10 regulation by bacteria and mechanical forces in periodontium	Not whole genome transcriptom study	Vázquez-Landaverde et al., 2002	Periodontal 5'-deiodination on forced-induced root resorption--the protective effect of thyroid hormone administration	Treatment time < 2 weeks
Castro, Valladares-Neto and Estrela, 2015	Contribution of cone beam computed tomography to the detection of apical root resorption after orthodontic treatment in root-filled and vital teeth	Group size < 10 at the end of study	Jiang and Tang, 2018	Expression and regulation of the ERK1/2 and p38 MAPK signaling pathways in periodontal tissue remodeling of orthodontic tooth movement	Not whole genome transcriptom study	Ma et al., 2015	Cyclic stretch induced gene expression of extracellular matrix and adhesion molecules in human periodontal ligament cells	Not whole genome transcriptom study	Rego et al., 2011	Effect of PGE₂ induced by compressive and tensile stresses on cementoblast differentiation in vitro	Not HPDL cells	Wang et al., 2012	Icariin enhances the healing of rapid palatal expansion induced root resorption in rats	Group size < 10 at the end of study
Chan and Darendeliler, 2005	Physical properties of root cementum: Part 5. Volumetric analysis of root resorption craters after application of light and heavy orthodontic forces	Group size < 10 at the end of study	Jiang, McDonald and Fu, 2010	Root resorption before and after orthodontic treatment: A clinical study of contributory factors	Insufficient data for comparing the age and gender groups, other factors were interventional related risk factors	Mah, Holland and Pehowich, 1996	Periapical changes after orthodontic movement of root-filled ferret canines	Group size < 10 at the end of study	Ren et al.,	Age-dependent external root resorption during tooth movement in rats	Group size < 10 at the end of study	Winter, Stenvik and Vandevska-Radunovic, 2009	Dynamics of orthodontic root resorption and repair in human premolars: A light microscopy study	Group size < 10 at the end of study
Chan and Darendeliler, 2006	Physical properties of root cementum: part 7. Extent of root resorption under areas of compression and tension	Group size < 10 at the end of study	Jin et al., 2020	Mechanical force modulates periodontal ligament stem cell characteristics during bone remodelling via TRPV4	Not whole genome transcriptom study	Manokawinchoke et al., 2019	Intermittent compressive force promotes osteogenic differentiation in human periodontal ligament cells by regulating the transforming growth factor-β pathway	Not whole genome transcriptom study	Römer et al., 2013	Endotoxins potentiate COX-2 and RANKL expression in compressed HPDL cells cells	Not whole genome transcriptom study	Wolf et al., 2013	Potential role of high mobility group box protein 1 and intermittent PTH (1-34) in periodontal tissue repair following orthodontic tooth movement in rats	Group size < 10 at the end of study
Charoenpong et al., 2019	Mechanical stress induced S100A7 expression in human dental pulp cells to augment osteoclast differentiation	Not whole genome transcriptom study	Jung and Cho, 2011	External root resorption after orthodontic treatment: a study of contributing factors	Intervention related risk factor	Matsuzawa et al., 2017	Cementocyte cell death occurs in rat cellular cementum during orthodontic tooth movement	Group size < 10 at the end of study	Ruiz-Heiland et al., 20201	Leptin reduces in vitro cementoblast mineralization and survival as well as induces PGE2 release by ERK1/2 commitment	Not whole genome transcriptom study	Wolf et al., 2013	Regulation of macrophage migration and activity by high-mobility group box 1 protein released from periodontal ligament cells during orthodontically induced periodontal repair: An in vitro and in vivo experimental study	Not whole genome transcriptom study
Darendeliler et al., 2004	Root resorption and its association with alterations in physical properties, mineral contents and resorption craters in human premolars following application of light and heavy controlled orthodontic forces	Group size < 10 at the end of study	Kaku et al., 2014	Effects of pulpectomy on the amount of root resorption during orthodontic tooth movement	Group size < 10 at the end of study	Memmert et al., 2020	Regulation of the autophagy-marker Sequestosome 1 in periodontal cells and tissues by biomechanical loading	Not whole genome transcriptom study	Saito et al., 1991	Interleukin 1 beta and prostaglandin E are involved in the response of periodontal cells to mechanical stress in vivo and in vitro	Not whole genome transcriptom study	Yamaguchi and Shimizu, 1994	Identification of factors mediating the decrease of alkaline phosphatase activity caused by tension-force in periodontal ligament cells	Not whole genome transcriptom study
de Souza et al., 2009	Effect of calcium hydroxide-based materials on periapical tissue healing and orthodontic root resorption of endodontically treated teeth in dogs	Group size < 10 at the end of study	Kaku et al., 2019	Acetaminophen reduces apical root resorption during orthodontic tooth movement in rats	Not whole genome transcriptom study	Mirabella and Artun, 1995	Prevalence and severity of apical root resorption of maxillary anterior teeth in adult orthodontic patients	No control group	Sameshima and Sinclair, 2001	Predicting and preventing root resorption: Part I. Diagnostic factors	Non compartive study, cross sectional	Yamaguchi et al., 1996	Effects of different magnitudes of tension-force on alkaline phosphatase activity in periodontal ligament cells	Not whole genome transcriptom study
Decker et al., 2021	Role of c-Fos in orthodontic tooth movement: an in vivo study using transgenic mice	Treatment time < 2 weeks	Kaley and Phillips, 1991	Factors related to root resorption in edgewise practice	Intervention related risk factor	Mitsui et al., 2005	Optimal compressive force induces bone formation via increasing bone sialoprotein and prostaglandin E(2) production appropriately	Not HPDL cells	Saminathan et al., 2012	The effect of cyclic mechanical strain on the expression of adhesion-related genes by periodontal ligament cells in two-dimensional culture	Not whole genome transcriptom study	Yamamoto et al., 2018	Effects of loxoprofen on the apical root resorption during orthodontic tooth movement in rats	Group size < 10 at the end of study
DeShields, 1969	A study of root resorption in treated Class II, Division I malocclusions	No comparable control Gp	Kanzaki et al., 2002	Periodontal ligament cells under mechanical stress induce osteoclastogenesis by receptor activator of nuclear factor kappaB ligand up-regulation via prostaglandin E2 synthesis	Not whole genome transcriptom study	Mitsui et al., 2006	Optimal compressive force induces bone formation via increasing bone morphogenetic proteins production and decreasing their antagonists production by Saos-2 cells	Not HPDL cells	Schröder et al., 2018	Expression kinetics of human periodontal ligament fibroblasts in the early phases of orthodontic tooth movement	Not whole genome transcriptom study	Yamamoto et al., 2018	Effects of loxoprofen on the apical root resorption during orthodontic tooth movement in rats	Not HPDL cells
Diercke et al., 2012	Human primary cementoblasts respond to combined IL-1β stimulation and compression with an impaired BSP and CEMP-1 expression	Not HHPDL cells cells	Karadeniz et al., 2011	The effect of fluoride on orthodontic tooth movement in humans. A two- and three-dimensional evaluation	contol grp with risk factor+Not measuring root resorption	Miyoshi et al., 2001	Tooth movement and changes in periodontal tissue in response to orthodontic force in rats vary depending on the time of day the force is applied	Intervention related risk factor	Schröder et al., 2019	Effects of ethanol on human periodontal ligament fibroblasts subjected to static compressive force	Not whole genome transcriptom study	Yan et al., 2020	Effects of the multifunctional hormone leptin on orthodontic tooth movement in rats	Not HHPDL cells cells
Diercke et al., 2012	IL-1β and compressive forces lead to a significant induction of RANKL-expression in primary human cementoblasts	Not HHPDL cells cells	Kikuta et al., 2015	Notch signaling induces root resorption via RANKL and IL-6 from hHPDL cells cells	Not whole genome transcriptom study	Mohandesan, Ravanmehr and Valaei, 2007	A radiographic analysis of external apical root resorption of maxillary incisors during active orthodontic treatment	Non-comparative study	Schröder et al., 2019	Sodium-chloride-induced effects on the expression profile of human periodontal ligament fibroblasts with focus on simulated orthodontic tooth movement	Not whole genome transcriptom study	Yang et al.,	Cyclic Stretch Enhances Osteogenic Differentiation of Human Periodontal Ligament Cells via YAP Activation	Not whole genome transcriptom study
Diercke et al., 2014	Gene expression profile of compressed primary human cementoblasts before and after IL-1β stimulation	Not HHPDL cells cells	Kim et al., 2018	Apical root displacement is a critical risk factor for apical root resorption after orthodontic treatment	Intervention related risk factor	Murata et al., 2013	Effect of allergen sensitization on external root resorption	Group size < 10 at the end of study	Schröder et al., 2020	Effects of sodium chloride on the gene expression profile of periodontal ligament fibroblasts during tensile strain	Not whole genome transcriptom study	Yang et al., 2006	Human periodontal ligament cells express osteoblastic pheNotypes under intermittent force loading in vitro	Not whole genome transcriptom study
Elhaddaoui et al., 2016	Resorption of maxillary incisors after orthodontic treatment - Clinical study of risk factors	No control group	Kirschneck et al., 2015	Orthodontic forces add to nicotine-induced loss of periodontal bone : An in vivo and in vitro study	Not whole genome transcriptom study	Murphy et al., 2016	The effect of corticision on root resorption with heavy and light forces	Group size < 10 at the end of study	Schroder et al., 2021	Impact of salt and the osmoprotective transcription factor NFAT-5 on macrophages during mechanical strain	Not whole genome transcriptom study	Yang et al., 2019	Effects Of Triptolide On Tooth Movement And Root Resorption In Rats	Group size < 10 at the end of study
Engström, Granström and Thilander, 1988	Effect of orthodontic force on periodontal tissue metabolism a histologic and biochemical study in normal and hypocalcemic young rats	Treatment time < 2 weeks	Kirschneck et al., 2017	Meloxicam medication reduces orthodontically induced dental root resorption and tooth movement velocity: a combined in vivo and in vitro study of dental-periodontal cells and tissue	Not whole genome transcriptom study	Nagaie et al., 2014	A comprehensive mixture of tobacco smoke components retards orthodontic tooth movement via the inhibition of osteoclastogenesis in a rat model	No report of root resorption in the full text.	Shen et al., 2014	Cyclic tension promotes osteogenic differentiation in human periodontal ligament stem cells	Not whole genome transcriptom study	Ye et al., 2020	Chemerin/ChemR23 regulates cementoblast function and tooth resorption in mice via inflammatory factors	Group size < 10 at the end of study
Frank et al., 2019	Mechanical stress alters protein O-GlcNAc in human periodontal ligament cells	Not whole genome transcriptom study	Kirschneck et al., 2019	Effects of the Highly COX-2-Selective Analgesic NSAID Etoricoxib on Human Periodontal Ligament Fibroblasts during Compressive Orthodontic Mechanical Strain	Not whole genome transcriptom study	Nakanishi et al., 2004	Changes in response properties of periodontal mechanoreceptors after experimental orthodontic tooth movement in rats	Group size < 10 at the end of study	Shi et al., 2019	Influence of static forces on the expression of selected parameters of inflammation in periodontal ligament cells and alveolar bone cells in a co-culture in vitro model	Not whole genome transcriptom study	Yi et al., 2016	Caffeine may enhance orthodontic tooth movement through increasing osteoclastogenesis induced by periodontal ligament cells under compression	Not whole genome transcriptom study
Gameiro et al., 2008	Evaluation of root resorption associated with orthodontic movement in stressed rats	Group size < 10 at the end of study	Kitaura et al., 2009	An M-CSF receptor c-Fms antibody inhibits mechanical stress-induced root resorption during orthodontic tooth movement in mice	Treatment time Treatment time < 2 weeks	Nakashima et al., 2009	Stretching stimulates fibulin-5 expression and controls microfibril bundles in human periodontal ligament cells	Not whole genome transcriptom study	Shirazi, Dehpour and Jafari, 1999	The effect of thyroid hormone on orthodontic tooth movement in rats	Group size < 10 at the end of study	Zhang et al.,	Cementogenesis is inhibited under a mechanical static compressive force via Piezo	Not HPDL cells
Gameiro et al., 2008	Histological analysis of orthodontic root resorption in rats treated with the cyclooxygenase-2 (COX-2) inhibitor celecoxib	Group size < 10 at the end of study	Kojima, Yamaguchi and Kasai, 2006	Substance P stimulates release of RANKL via COX-2 expression in human dental pulp cells	Not whole genome transcriptom study	Nan et al., 2019	Mechanical force promotes the proliferation and extracellular matrix synthesis of human gingival fibroblasts cultured on 3D PLGA scaffolds via TGF‑β expression	Not whole genome transcriptom study	Sjølien and Zachrisson, 1973	Periodontal bone support and tooth length in orthodontically treated and untreated persons	No report of root resorption in the full text.	Zhang et al., 2010	Compressive force stimulates the gene expression of IL-17s and their receptors in MC3T3-E1 cells	Not HPDL cells
Garat et al., 2004	Effect of orthodontic forces on root resorption in molars submitted to experimental periodontitis	Group size < 10 at the end of study	Koyama et al., 2008	Effect of compressive force on the expression of inflammatory cytokines and their receptors in osteoblastic Saos-2 cells	Not HPDL cells	Ngan et al., 2004	The genetic contribution to orthodontic root resorption: a retrospective twin study	No control group	Smale et al., 2005	Apical root resorption 6 months after initiation of fixed orthodontic appliance therapy	Intervention related risk factor	Zhang et al., 2012	Effects of mechanical vibration on proliferation and osteogenic differentiation of human periodontal ligament stem cells	Not whole genome transcriptom study
Grimm et al., 2015	Effect of compressive loading and incubation with clodronate on the RANKL/OPG system of human osteoblasts	Not HPDL cells	Kreich et al., 2016	A posteriori registration and subtraction of periapical radiographs for the evaluation of external apical root resorption after orthodontic treatment	Non-comparative study	Niederau et al., 2020	Selection and validation of reference genes by RT-qPCR for murine cementoblasts in mechanical loading experiments simulating orthodontic forces in vitro	Not whole genome transcriptom study	Stenvik and Mjör, 1970	Pulp and dentine reactions to experimental tooth intrusion. A histologic study of the initial changes	Treatment time < 4 weeks	Zhang et al., 2015	Influence of different intensities of vibration on proliferation and differentiation of human periodontal ligament stem cells	Not whole genome transcriptom study
Grimm et al., 2020	Influence of clodronate and compressive force on IL-1ß-stimulated human periodontal ligament fibroblasts	Not whole genome transcriptom study	Kumasako-Haga et al., 2009	Effect of 8-hour intermittent orthodontic force on osteoclasts and root resorption	Group size < 10 at the end of study	Nishijima et al., 2006	Levels of RANKL and opg in gingival crevicular fluid during orthodontic tooth movement and effect of compression force on releases from periodontal ligament cells in vitro	Not whole genome transcriptom study	Sun et al., 2016	Combined effects of proinflammatory cytokines and intermittent cyclic mechanical strain in inhibiting osteogenicity in human periodontal ligament cells	Not whole genome transcriptom study
Grimm et al., 2020	Compressive force strengthened the pro-inflammatory effect of zoledronic acid on il-1ß stimulated human periodontal fibroblasts	Not whole genome transcriptom study	Kunimatsu et al., 2020	Baicalin inhibits root resorption during tooth movement in a rodent model	Group size < 10 at the end of study	Noda, Arai and Nakamura, 2010	Root resorption after experimental tooth movement using superelastic forces in the rat	Group size < 10 at the end of study	Sun et al., 2017	Tensile strength suppresses the osteogenesis of periodontal ligament cells in inflammatory microenvironments	Not whole genome transcriptom study
Groeger et al., 2020	Effects of histamine on human periodontal ligament fibroblasts under simulated orthodontic pressure	Not whole genome transcriptom study	Lee et al., 2007	Differential gene expression of periodontal ligament cells after loading of static compressive force	Not whole genome transcriptom study	Oti, Hong and Tuncay, 2004	Bone structure effect on root resorption	No control group	Tang et al., 2012	Up-regulated osteogenic transcription factors during early response of human periodontal ligament stem cells to cyclic tensile strain	Not whole genome transcriptom study
Guan et al., 2017	Effects of calcitonin on orthodontic tooth movement and associated root resorption in rats	Group size < 10 at the end of study	Li et al., 2016	Short-term effects of nicotine on orthodontically induced root resorption in rats	Group size < 10 at the end of study	Pastro et al., 2018	Factors associated to apical root resorption after orthodontic treatment	Non-comparative studies, no control Gp	Tanimoto et al., 2015	Experimental tooth movement into new bone area regenerated by use of bone marrow-derived mesenchymal stem cells	Group size < 10 at the end of study
