# Supplementary material for: Under pressure—mechanisms and risk factors for orthodontically induced inflammatory root resorption: a systematic review
Source: Eur J Orthod. 2023 Jun 27;45(5):612–26. doi: 10.1093/ejo/cjad011 (PMC10505745; doi:10.1093/ejo/cjad011)
Supplement: cjad011_suppl_Supplementary_Table_S3 [file cjad011_suppl_supplementary_table_s3.xlsx]

## Sheet: PICO 1 In Vitro studies
Supplementary Table 3: Quality Assessment of In-vitro Studies (PICO1)
Studies/Protocols	1. Title: an accurate description of the content of the article	2. Abstract: an accurate summary of the background, research objectives, methodology, principal findings, and conclusions	3. Background: sufficient references to back the motivation and context of the study	4. 0bjectives: clear primary/secondary objectives or hypotheses for the experiments	5. Experimental procedures: detailed description of all procedures	6. Experimental cells : detailed description of the cells used (donar species, development stage, genetic modification status, number of plates used in each experimental group and group allocation etc).	7. Experiment outcomes: clear primary and secondary outcomes assessed (like molecular markers, function evaluation etc.)	8. Statistical methods: details of statistical methods and analyses	9. Outcomes: detailed description of the results of each experiment	10. Interpretation: detailed explanation of the results, taking into account the study objectives, current theory, and other relevant studies, etc.	11. Limitations: brief comment on the study limitations	12. Statement of potential conflicts and funding disclosure	Summary judgement
Authors, year.	(0), (1)	(0), (1), (2)	(0), (1), (2)	(0), (1)	(0), (1), (2)	(0), (1), (2)	(0), (1), (2)	(0), (1), (2)	(0), (1), (2)	(0), (1), (2)	(0), (1), (2)	(0), (1)
Kang et al., 2013	1	2	1	1	2	1	2	2	2	2	2	1	19
Pinkerton et al., 2008	1	2	2	1	2	1	2	2	1	2	2	1	19
Chen et al., 2015	1	2	1	1	2	1	2	2	2	2	1	1	18
Lee et al., 2007	1	2	1	1	2	1	1	2	2	2	1	0	16
Zhang et al., 2019	1	2	1	1	2	1	2	1	1	2	2	1	17
Wu et al., 2019	1	1	2	1	2	1	2	1	2	2	1	1	17
Araujo et al., 2007	1	1	2	1	2	1	2	2	2	2	2	1	19
Wei et al, 2014	1	1	1	1	2	1	2	2	2	2	2	1	18
Fleissig et al., 2018	1	2	1	1	1	1	1	2	2	2	2	1	17
Ma et al., 2015	1	2	1	1	2	1	2	1	2	2	2	1	18
Saminathan et al, 2012	1	2	1	1	2	1	2	2	1	2	2	1	18
Memmert et al., 2019	1	2	2	1	2	1	2	2	2	2	2	1	20
Manokawinchoke et al., 2019	1	1	2	1	2	1	1	2	2	2	1	1	17
Yamashiro et al., 2007	1	1	1	1	2	1	2	2	2	2	2	1	18
Wu et al., 2010	1	2	1	1	2	1	2	2	2	2	2	1	19
Liu wt al., 2011	1	2	1	1	2	1	2	2	2	1	1	1	17
Chang et al., 2014	1	2	1	1	1	1	2	2	2	2	1	1	17
Huang et al., 2015	1	1	2	1	2	1	2	2	2	2	1	1	18
Wang et al., 2020	1	2	2	1	2	1	2	2	2	2	0	1	18
lin et al., 2021	1	1	1	1	1	1	2	2	2	1	0	1	14
liu et al., 2021	1	2	2	1	2	1	2	2	2	2	0	1	18
