# Supplementary material for: Under pressure—mechanisms and risk factors for orthodontically induced inflammatory root resorption: a systematic review
Source: Eur J Orthod. 2023 Jun 27;45(5):612–26. doi: 10.1093/ejo/cjad011 (PMC10505745; doi:10.1093/ejo/cjad011)
Supplement: cjad011_suppl_Supplementary_Table_S5 [file cjad011_suppl_supplementary_table_s5.xlsx]

## Sheet: Table 4
Supplementary Table 5: PICO 1, Detailed Studies' Description and Outcomes
Authors	Design	Type of culture plates or media	Specification of the culture	Groups	Intervention	sample replicates (n)	Loading method	Type of force	Force magnitude	Loading protocol	Activation and pause periods	Follw up loading time (T1,T2,T3) hours	What to measure	Isolation of RNA	Methods to measruing the outcome	Results T1	Results T2	Results T3	Results T4
Kang et al., 2013	4 Gps / 2D and 3D cultures / 2 time periods	2D culture dish 3D collagen gel	35-mm-diameter culture dish	Test	Force	2	Metal weights over cover glasses	Compressive force	2 g/cm2	Contiunous	static	2, 48	Total RNA extract	TRIzol reagent (Invitrogen)	Microarray analysis	Sig test Gp compared to control Gp ( fold change ≥ 2, P < 0.05): 2 Fold up: 2D Gp: 127 3D Gp: 379 0.5 fold down: 2D Gp: 64 3D Gp: 154 Total: 2D Gp: 191 genes 3D Gp:533 genes	/	/
				Control	No force	2	No force	No force	No force	No force	no force
Pinkerton et al., 2008	2 Gps / 1 type of force / 2 time periods	2D culture dish	6-well, 35 mm Flexible-bottomed Uniflex culture plates with a centrally located, rectangular type I collagen-coated culture strip	Test	Force	2	Flexercell (FX-4000 Strain Unit)	Stain, cyclic deformation	12% deformation	Intermittent	6s every 90s	6, 12, 24	79 cytokines and growth facrors	Modification of the method of Chomczynski & Sacchi	RT-PCR arrays	Sig test Gp compared to control Gp ( fold change ≥ 2): Upregulated genes: 20 Downregulated genes: 21 Sig p < 0.05 Upregulated genes: 3 Downregulated genes: 3	Sig test Gp compared to control Gp ( fold change ≥ 2): Upregulated genes: 20 Downregulated genes: 16 Sig p < 0.05: Upregulated genes: 4 Downregulated genes: 2	Sig test Gp compared to control Gp ( fold change ≥ 2): Upregulated genes: 24 Downregulated genes: 17 Sig p < 0.05: Upregulated genes: 7 Downregulated genes: 1	/
				Control	No force	2	No force	No force	No force	No force	No force
Chen et al., 2015	3 Gps/ 2 types of force / 1 period	2D culture dish	6-well, flexible-bottomed uniflex-plates	Test 1	Force	3	Flexercell Strain Unit (FX 4000, Flexcell International).	Cyclic stretch,	12% deformation 0.1Hz,	Intermittent	6 cycles/min	24	273 miRNA	miRNAeasy kit	MicroRNA microarray analysis	Sig test Gp compared to control Gp (P < 0.05): decreased expression of miR-29 family member miRs about 0.5 fold, up-regulated major ECMgenes	/	/	/
		2D culture dish	12-well culture plates	Test 2	Force	1	Metal weights over cover glasses	Compressive	2g/cm2	Continuous	static					Sig test Gp compared to control Gp (P < 0.05) increased expression of miR-29 family (1.8–4 folds) fold, up-regulated major ECMgenes
		2D culture dish	same culture as test Gp	Control	No force	1	No force	No force	No force	No force	No force
Lee et al., 2007	2 Gps / 3D culture/ 1 type of force / 2 time periods	3D collagen gel	Three-dimensional collagen gel system	Test	force	3	Metal weights over cover glasses	compressive	1.76g/cm2	Contiunous	static	2, 12	Total RNA extract	NI	Microarray analysis	Sig test Gp compared to control Gp (fold change ≥ 1.63): Upregulated genes= 28 Downregulated genes= 10 Among these upregulated genes ALP and IL-6 are potent osteoclast activator and contribute in resorption.	Sig test Gp compared to control Gp (fold change ≥ 1.63): Upregulated genes= 8 Downregulated genes= 30 Among these upregulated genes ALP and IL-6 are potent osteoclast activator and contribute in resorption.	/	/
				Control	No force	1	No force	No force	No force	No force	No force
Li et al., 2019	3 Gps / 1 type of force /1 time period	2D culture dish	6-well plate	Test	Force	NI	Metal weights over cover glasses	compressive	1g/cm4	Contiunous	static	24	Forkhead family	TRIzol reagent (Invitrogen)	RNA-Seq	Sig test Gp compared to control Gp (P < 0.05): 41 factors of fprkhead family, Only FOXM1 show Sig changes Inhibition of FOXM1 in compressed PDLCs Promotes RANKL/OPG ratio and Osteoclast Differentiation	/	/	/
				Control	No force	NI	No force	No force	No force	No force	No force
Wu et al., 2019	2 Gps/ 1 type of force / 1 time period	2D culture dish	6-well Bioflex plates coated with type I collagen	Test	Force	NI	Flexcell FX-5000TM tension system	stretching force	10% equibiaxial strain at 0.1 Hz	NI	NI	24	osteogenic/cementoblastic genes, miRNA	NI	RNA-Seq, Illumina HiSeqTM2500	Sig test Gp Compared to control Gp (P< 0.05 and A fold change ≥ 2): The stretched cells showed a Sig higher expression level of osteogenic/cementoblastic genes and proteins compared with the cells in the control group Sig Upregulated: 31 miRNAs Sig Downregulated: 16 miRNAs Sig Enriched pathways of the target genes: 20 , Among them, the MAPK signaling pathway, cAMP signaling pathway, and Hippo sig…	/	/	/
				Control	No force	NI	No force	No force	No force	No force	No force
De Araujo et al., 2007	2 Gps / 3D culture / several force magnitude / 6 time periods	3D collagen gel	6-well plate	Test	Force	NI	Metal weights over plastic cylinder	compressive	3.6, 6.0, 7.2, 9.5 g/cm2	Contiunous	static	6	30000 Gene expession profile	Isogene	Microarray analysis	Sig test Gp compared to control Gp (Sig P< 0.05 and fold change ≥ 2) : Sig 108 of 30,000 genes tested, Upregulated: 85 genes Downregulated: 23 genes
				Test	Force	NI	Metal weights over plastic cylinder	compressive	6.0 g/cm2	Contiunous	static	1,3,6,13,24,72
				Control	No force	NI	No force	No force	No force	No force	No force	1,3,6,13,24,72
Wei et al, 2014	2 Gps / 1 force / 1 time period	2D culture dish	Flexcell amino silicin botoom plates coated with type I collagen	Test	Force	3	Flexcell® FX- 5000™ Tension System	Stretching force	10% equibiaxial strain at 1.0 Hz	NI	NI	12	miRNA	TRIzol reagent (Invitrogen)	miRNA microarray analysis	Total 748 miRNA expressed in stretch Sig Compared to control (P < 0.01): 53 miRNAs Upregulated: 26 Downregulated: 27	/	/	/
				Control	No force	3	No force	No force	No force	No force	No force					Total 841 miRNAs expressed in normal
Fleissig et al., 2018	4 Gps/ 1 force type/ 1 time period	2D culture dish	2-mm thick plastic frame with 2 polystyrene flexible membranes coated with type I collagen	Test	Force	3	Opticell chamber based pressure application model	Hydrostatic pressure	100 g/cm2	Continuous	static	24	Gene expression profile	TRIzol reagent (Invitrogen)	Gene arrays	Sig test compared to control (P < 0.05 and fold change ≥ 2) Upregulated: 68 genes (out of 131) Downregulated: 19 genes (out of 41)	/	/	/
				Control	No force	3	No force	No force	No force	No force	No force
Ma et al., 2015	4 Gps /1 force type/ 2 time periods	2D culture dish	Flexible bottom culture dish	Test	Force	3	Cell strain unit (CSU)	stretching force	10% stretch strain	Intermittent	6 cycle / min, each cycle is 5s stretch period and 5s relaxation period	6, 24	84 genes related to ECM and adhesion	TRIzol reagent (Invitrogen)	RT-PCR arrays	Sig test compared to control (P < 0.05 and fold change ≥ 1.5): up-regulated: 6 genes down-regulated: 3 genes	Sig test compared to control (P < 0.05 and fold change ≥ 2): Up-regulated: 12 genes Down-regulated: 2 genes	/	/
				Control	No force	3	No force	No force	No force	No force	No force
Saminathan et al, 2012	4 Gps / 1 force type / 3 time periods	2D culture dish	flexible-bottomed culture plates containing a centrally located rectangular coated with type I collagen	Test	Force	NI	Flexercell FX-4000 Strain Unit	Cyclic tensile strain	12% (0.2 Hz)	Intermittent	Cycle / 5 s (0.2 Hz) every 90 s for 6–24 h	6, 12, 24	84 cell adhesion and ECM genes	modification of the method of Chomczynski and Sacchi (TRIzol reagent)	RT-PCR arrays	Sig test compared to control (P < 0.05): 73 genes were detected at critical threshold values Ct < 35 Sig in 16 mRNAs genes			/
				Control	No force	NI	No force	No force	No force	No force	No force					Upregulated :21 (1 Sig) Downregulated: 52 (4 Sig)	Upregulated: 24 (Sig 2) Downregulated: 49 (Sig 5)	Upregulated: 29 (Sig 2) Downregulated: 43 (Sig 3)
Memmert et al., 2019	4 Gps / 3 force type / 2 time period	2D culture dish	6-well BioFlex® collagen type I treated culture plates	Test	Force	NI	Special device (CESTRA) developed at the University of Bonn	Cyclic tensile strain	3% 0.05Hz	Intermitent	Cyclic	1,24	SQSTM1 in periodontal cells and tissues	RNA extraction kit and the iScriptTM Select cDNA Synthesis Kit	Microarray analysis	NI	NI	/	/
				Test	Force	NI	Special device (CESTRA) developed at the University of Bonn	Cyclic tensile strain	0.03	Contiunous	static						Sig test compared to control (P < 0.05 and fold change ≥ 1.5): Upregulated 9 downregulated 3 Ingenuity Pathway Analysis (IPA), (Qiagen) performed and analysis revealed a complex gene network of the regulated target genes.
				Test	Force	NI	Special device (CESTRA) developed at the University of Bonn	Cyclic tensile strain	0.2	Contiunous	static						NI
				Control	No force	NI	No force	No force	No force	No force	No force						NI
Manokawinchoke et al., 2019	4 Gps / 2typs of force / 1 time period	2D culture dish	6-well tissue culture plates	Test	Force	3	computer-controlled apparatus	Compressive force	1.5 g/cm2	Contiunous	Static	24	Gene-expression profiling	RNeasy Plus Mini Kit	RNA seq, NextSeq 500 (Illumina)	Sig test compared to control (P < 0.05 and fold change ≥ 2): Overall 482 among these down regulated genes calcium signaling pathway and upregulated genes are ECM-receptor interaction, focal adhesion, and TGF-β signaling pathway and ICF pretreatment-induced hPDL osteogenic differentiation in osteogenic medium for 14 and 21 days	/	/	/
				Test	Force	3	computer-controlled apparatus	Compressive force	0.23 Hz at a 1.5 g/cm2	Intermittent	Cyclic					Sig test compared to control (P < 0.05 and fold change ≥ 2): Overall 2290 among these down regulated genes calcium signaling pathway and upregulated genes are ECM-receptor interaction, focal adhesion, and TGF-β signaling pathway
				Control	No force	6	No force	No force	No force	No force	No force
Yamashiro et al., 2007	2 Gps / 1 type of force / 3 time periods	2D culture dish	6-well flexible-bottomed culture plates	Test	Force	NI	The Flexercell Strain Unit	Tension	18% (36 kPa) 6	Intermittent	Cyclic (6 cycles/min)	0.5, 1,2, 16	Total RNA extract	RNeasy Mini Kit	Microarray analysis	Sig test compared to control ( >2-fold, P < 0.05): Significant changes of mRNA accumulation for 122 CT genes down-regulated all nuclear transcription factors except v-fos FBJ murine osteosarcoma viral oncogene homolog (FOS) in 0.5h: Upregulated: 50 genes Downregulated: 25 genes	Sig test compared to control ( >2-fold, P < 0.05): Upregulated: 70 genes Downregulated: 52 genes	Sig test compared to control ( >2-fold, P < 0.05): Upregulated: 46 genes Downregulated: 29 genes	Sig test compared to control ( >2-fold, P < 0.05): Upregulated: 23 genes Downregulated: 68 genes
			6-well fix-bottomed culture plates	Control	No force	NI	No force	No force	No force	No force	No force
Wu et al., 2010	2 Gps/ 1 type of force / 1 time period	2D culture dish	Force-loading plates, which were made out of the bottoms of cell culture flasks	Test	Force	3	Four-point bending strain apparatus (SXG4201; University of Electronic Science and Technology of China, China)	Compressive strain force	4000 µstrain at 0.5 Hz	Intermittent	Cyclic	2	Mechano-induced differential gene profile in PDL cells	TRIzol reagent (Invitrogen)	Microarray analysis	Sig test compared to control (>2-fold, P < 0.01): Out of 35000 genes, 217 Sig expressed Upregulated: 207 Downregulated: 10 Five genes of interest (IL6, IL8, ETS1, KLF10, and DLC1) were found to be closely related to negative regulation of cell proliferation 10 signaling pathways associated with genes differentially expressed ( p<0.01)	/	/	/
				Control	No force	3	No force	No force	No force	No force	No force
Liu et al., 2011	2 Gps / 1 type of force / 1 time period	2D culture dish	6-well flexible-bottomed culture plates	Test	Force	2	Flexercell Strain Unit (FX 3000, Flexcell International)	Stretching force	12% deformation rate	Intermittent	Cyclic (6 cycles/min, 5 s strain and 5 s relaxation)	24	Expression of osteogenesis genes	Acid guanidine thiocyanate/phenol–chloroform method (TRIzol reagent (Invitrogen))	Microarray analysis	Overall expression of the 96 genes Sig test compared to control (>2-fold): 23 genes Upregulated: 21 genes Downregulated: 2 genes	/	/	/
				Control	No force	2	No force	No force	No force	No force	No force
Chang et al., 2014	2 Gps / 1 type of force / 1 time period	2D culture dish	6-well BioFlex plates with flexible silicon membrane coated with type I collagen	Test	Force	NI		Tension force	12% deformation rate	Intermittent	Cyclic (6 cycles/min, 5 s strain and 5 s relaxation)	72	Changes in lncRNA and mRNA expression levels	Qiazol miRNA Isolation Kit	Microarray analysis	miRNAs: Overall 3100 screened miRNAs, Sig (differentially expressed) test compared to control ( fold change > 2, P < 0.05): Upregulated: 17 miRNAs Downregulated: 15 miRNAs mRNA: Overall 818 screened mRNAs Sig (differentially expressed) test compared to control ( ≥ 3.5 fold change or P ≤0.05): Upregulated: 818 mRNAs Downregulated: 344 mRNAs	/	/	/
				Control	No force	NI	No force	No force	No force	No force	No force
Huang et al., 2015	2 Gps / 1 type of force / 1 time period	2D culture dish	6-well plates fix-bottomed culture plates	Test	Force	3	Metal weights over cover glasses	Compressive force	2g/cm2	Contiunous	Static	12	Changes in lncRNA and mRNA expression levels	TRIzol reagent (Invitrogen)	RNA-seq, high-throughput sequencing, Illumina HiSeq 1999	rRNA-depleted RNA-seq detected: Control Gp: 4029 lncRNAs, 10 231 mRNAs Test Gp: 4065 lncRNAs, 10 254 mRNAs Sig test compared to control ( > 1.5fold or < 0.6667 or FDR < 0.05): 90 of the lncRNAs Sig: Upregulated: 72 lncRNAs Downregulated: 18 lncRNAs Of the differentially expressed 519 mRNAs: Upregulated: 373 mRNAs Downregulated: 146 mRNAs 30 pathways were significantly affected in terms of differe…	/	/	/
				Control	No force	3	No force	No force	No force	No force	No force
Wang et al., 2020	3 Gps / 1 type of force / 1 time period	2D culture dish	Flexcell Amino silicone-bottomed plates were coated with a 0.6 mg/ml collagen I solution (Sigma-Aldrich).	Test	Force	NI	Flexcell® FX- 5000™ Tension System	Stretching force	10% equibiaxial strain at 1.0 Hz	NI	NI	12	lncRNAs-miRNAs-mRNAs networks	Trizol (Sigma-Aldrich)	RNA-seq, high-throughput sequencing, Illumina HiSeq 2000	Stretch Gp: Detection of 11,810 unique lncRNAs in stretch, 6,096 novel lncRNAs with 3,664 intergenic, 61 sense, 307 intronic, and 2,064 antisense lncRNAs were identified. Non-stretched: Detection of 11,531 unique lncRNAs, 5,649 lncRNAs were novel, including 3,385 intergenic, 55 sense, 316 intronic, and 1,893 antisense lncRNAs identified according to the locations of lncRNAs in the genome, Sig (p …	/	/	/
				Control	No force	NI	No force	No force	No force	No force	No force
Lin et al., 2021	2 Gp / 1 type of force/ 2 time period	2D culture dish	Flexcell bottomed Bioflex 6 well plates	Test	Force	Ni	Flexcell® FX- 5000™ Tension System	Tension force	12% equibiaxial strain	NI	Static	12, 72	mRNAs, lncRNAs	RNeasy Cell Mini Kit (Qiagen)	NovaSeq 6000 system (Illumina)	Tension Gp relative to control Gp: mRNAs, upregulated: 860, Downregulated 88 lncRNAs, upregulated:107, downregulated 88	/	/	/
				Control	No force	NI	No force	No force	No force	No force	No force
liu wt al., 2021	3 Gp / 1 type of force/ 1 time period	2D culture dish	Flexcell bottomed Bioflex 6 well plates	Test	Force	3	Flexcell Tension Plus (FX-4000T)	Tension force	12% elongation	intermittent	0.1Hz	12	mRNAs, lncRNAs	TRIzol reagent	Microarray Analysis	Sig expressed lncRNAs compared to controls. HPDLs: 8,847; 1,624 of them only in HPDLs PPDLs: 9,772; 2,549 of them only in PPDLs Sig expressed mRNAs compared to controls. HPDLs:11,937; 2,170 of them only in HPDLs PPDLs: 12,410; 2,643 of them only in PPDLs	/	/	/
				Control	No force	3	No force	No force	No force	No force	No force
