# Supplementary material for: Under pressure—mechanisms and risk factors for orthodontically induced inflammatory root resorption: a systematic review
Source: Eur J Orthod. 2023 Jun 27;45(5):612–26. doi: 10.1093/ejo/cjad011 (PMC10505745; doi:10.1093/ejo/cjad011)
Supplement: cjad011_suppl_Supplementary_Table_S6 [file cjad011_suppl_supplementary_table_s6.xlsx]

## Sheet: Table 6
Supplementary Table 6: PICO1 Most Upregulated Genetic Expression Profile
Authors	Yamashiro et al., 2007								Araujo et al., 2007		Lee et al., 2007				Pinkerton et al., 2008						Wu et al., 2010		Liu et al., 2011		Saminathan et al, 2012						Liu et al, 2021
Type of force	Tension								compressive		compressive				Compressive force						Compressive force		Stretching force		Cyclic tensile strain						Tension force
Time	mRNAs-0.5	Expression value	mRNAs-1h	Expression value	mRNAs-2h	Expression value	mRNAs-16h	Expression value	mRNAs-Time NI	Fold changes	mRNAs-2h	Fold changes	mRNAs-12h	Fold changes	mRNAs-6h	Fold changes	mRNAs-12h	Fold changes	mRNAs-24h	Fold changes	mRNAs-2h	Ratio	mRNAs-24h	Fold changes	mRNAs-6h	Fold changes	mRNAs-12h	Fold changes	mRNAs-24h	Fold changes	lncRNAs-12h PPDLs	Fold changes	mRNAs-12h PPDLs	Fold changes
Top upregulated	FOS v-fos FBJ murine osteosarcoma viral oncogene homolog	12.57	C8FW (TRIB1) phosphoprotein regulated by mitogenic pathways	1.715	TIEG TGFB inducible early growth response	1.87	ZNFN1A4 zinc finger protein, subfamily 1A, 4 (Eos)	1.257	IL-6	5	Phospholipase A2-activating protein BM767282	1.1007	Interferon-induced protein with tetratricopeptide repeats 1 BU192096	1.0689	IFNB1 Interferon -b1, fibroblas	2.47	TGFB3 Transforming growth factor-b3	4.02	IL8 Interleukin-8	3.47	HES1 Hairy and enhancer of split 1	37	IGF1 NM_000618 Insulin-like growth factor 1	6.01	LAMA2 Laminin, a2	4.77	SPP1 Secreted phosphoprotein 1	1.76	ADAMTS8 Metallopeptidase thrombospondin I motif	1.48	XIST	53.85	ASHGA5P052412	42.1
	LOC57100 organic cation transporter	1.516	TIEG TGFB inducible early growth response	1.529	C8FW (TRIB1) phosphoprotein regulated by mitogenic pathways	1.454	EXO1 exonuclease 01	0.618	ARHE	3.6	Insulin-like growth factor 2 receptor BM787853	0.9137	Growth arrest and DNA-damage-inducible, alpha AI582485	0.8345	CSF2 Colony stimulating factor 2 (GM-CSF)	1.91	TNFSF13 TNF (ligand) superfamily, member 13	3.28	IFNA8 Interferon-a8	2.99	KLF5 Kruppel-like factor 5	35	EGFR NM_005228 Epidermal growth factor receptor	4.84	ICAM1 Intercellular adhesion molecule 1 (CD54)	1.62	ICAM1 Intercellular adhesion molecule 1 (CD54)	1.74	TNC Tenascin C (hexabrachion)	1.37	TCONS_00024405	37.3	ASHGA5P005903	31.08
	ZID zinc finger protein with interaction domain	1.448	DLC1 deleted in liver cancer 1	1.491	C21orf2 chromosome 21 open reading frame 2	1.453	H2BFH histone 1, H2bk	0.343	DSCR1	3.2	Interferon-induced protein with tetratricopeptide repeats 1 BU192096	0.85	Cyclin L1 BM794591	0.7859	TNFSF4 TNF (ligand) superfamily, member 4	1.69	IL11 Interleukin-11	_x0002_ 2.12	CSF2 Colony stimulating factor 2 (GM-CSF)	2.45	IL-8 Interleukin-8	23.6	MSX1 NM_002448 Msh homeo box homolog 1 (Drosophila)	4.7	TIMP3 TIMP metallopeptidase inhibitor 3	1.45	TNC Tenascin C (hexabrachion)	1.62	CTGF Connective tissue growth factor	1.36	TCONS_00008604	34.05	ASHGA5P017401	27.31
	RNF18 ring finger protein 18	1.381	PLCE1 phospholipase C, epsilon 1	1.407	GTF2F2 general transcription factor IIF, polypeptide 2, 30kDa	1.439	RAD54B RAD54 homolog B (S. cerevisiae)	0.311	BiP	2.6	Heat shock 90-kDa protein 1, beta BG928919	0.7662	IL-6 BM759966	0.7604	TGFB3 Transforming growth factor-b3	1.64	GDF8 Growth differentiation factor 8	2.03	TNFSF13 TNF (ligand) superfamily, member 13	2.35	EGR2 Early growth response 2	20.4	BGN NM_001711 Biglycan	4.56	ADAMTS1 Metallopeptidase thrombospondin I motif	1.29	MMP15 Matrix metallopeptidase 15	1.54	ADAMTS1 Metallopeptidase thrombospondin I motif	1.32	ENST00000545920	33.25	ASHGA5P004428	24.18
	CART cocaine- and amphetamine-regulated transcript	1.361	FOS v-fos FBJ murine osteosarcoma viral oncogene homolog	1.373	SYNCRIP synaptotagmin binding, cytoplasmic RNA	1.36	MFNG manic fringe homolog (Drosophila)	0.305	DDIT3	2.5	Guanine nucleotide binding protein (G protein) BX097239	0.713	Phosphoglycerate dehydrogenase BM792809	0.7299	IFNA5 Interferon-a5	1.61	IL13 Interleukin-13	1.91	IL18 Interleukin-18	2.2	KLF10 Krueppel-like factor 10	11.8	COL12A1 NM_004370 Collagen, type XII, alpha 1	4.08	PECAM1 Platelet/endothelial cell adhesion molecule	1.23	TIMP1 TIMP metallopeptidase inhibitor 1	1.46	TIMP1 TIMP metallopeptidase inhibitor 1	1.29	ENST00000486545	27.35	ASHGA5P004064	21.49
Top upregulated	Kang et al., 2012								Ma et al., 2015				Fleissig et al., 2018		Memmert et al., 2019		Manokawinchoke et al., 2019				Li et al., 2019		Wei et al, 2014		Wu et al., 2019		Chen et al., 2015		Chang et al., 2014		Lin et al, 2021
	Compressive force (2D culture)				Compressive force (3D culture)				stretching (strain) force				Hydrostatic pressure		Cyclic tensile strain		Intermittent Compressive force		Continuous Compressive force		compressive force		stretching force		stretching force		Cyclic tensile strain		Tension force		Tension force
	mRNAs-2h	Fold changes	mRNAs-48h	Fold changes	mRNAs-2h	Fold changes	mRNAs-48h	Fold changes	mRNAs-6h	Fold changes	mRNAs-24h	Fold changes	mRNAs-24h	Fold changes	mRNAs-24h	Fold changes	mRNAs-ICF-24h	Log2FC	mRNAs-CCT-24h	Log2FC	mRNAs-24h	Fold changes	miRNA- 12h	log2	miRNA- 24h	mRNA	miRNA- 24h	Fold changes	miRNA 72h	Fold changes	mRNAs-12-72h	Fold changes	lncRNAs-12-72h	Fold changes
	Solute carrier family 26, member 9 (NM_052934)	3.71318	Chloride channel 4 (BC036068)	4.66247	Peptidylprolyl isomerase (cyclophilin)-like 2 (NM_014337) Hemoglobin, alpha 2 (NM_000517)	5.02111	Hypothetical LOC554208 (BC031277)	4.08636	ICAM1 Intercellular adhesion molecule 1 (CD54), human rhinovirus receptor	5.61	SPP1 Secreted phosphoprotein 1 (osteopontin, bone sialoprotein I, early T-lymphocyte activation 1)	47.99	ESM1	17.42	TGM2 transglutaminase 2	3.88248	KANK4 KN motif and ankyrin repeat domains 4	8.63	KRT16 Keratin 16	5.43	FOXQ1	NI	hsa-miR-1246	8.35	miR-218-5p	RUNX2	hsa-miR-4419b	0.85	hsamiR-195-5p, hsa-miR-424-5p	/	FOSB	3.34	AC083870.1	2.36
	Polymerase (DNA directed), theta (NM_199420)	3.2913	Inhibitor of DNA binding 2B, dominant negative helix-loop-helix protein (NM_001039082)	3.1933	Polymerase (DNA directed), theta (NM_199420)	4.9046	Mannosyl (beta-1,4-)-glycoprotein beta-1,4-N-acetylglucosaminyltransferase (NM_002409)	3.97011	ITGAL Integrin, alpha L (antigen CD11A (p180), lymphocyte function-associated antigen 1; alpha polypeptide)	3.45	ADAMTS8 A disintegrin and metalloproteinase with thrombospondin type 1 motif, 8	8.75	AREG	11.31	SQSTM1 sequestosome 1	2.11158	PRG4 Proteoglycan 4	8.25	FZD8 Frizzled class receptor 8	4.33	FOXQ3	NI	hsa-miR-638	7.99	miR-138-5p	SPP1	hsa-miR-3960	0.629	hsa-miR-1296, hsa-miR-3607- 5p	/	DUSP6	2.56	AC083870.1	1.97
	Actin filament associated protein (NM_021638)	3.28145	Centromere protein F, 350/400ka (mitosin) (NM_016343)	3.0949	Hypothetical LOC554208 (BC031277)	3.69039	Similar to CG1550-PA (XM_928636)	3.96554	CLEC3B C-type lectin domain family 3, member B	4.08	TGFBI Transforming growth factor, beta-induced, 68 kDa	7.1	PRSS2	8.77	HGS hepatocyte growth factor-regulated tyrosine kinase substrate	1.7769	C18orf1 Chromosome 18 open reading frame 1	7.67	TSPAN2 Tetraspanin 2	4.15	FOXN3	NI	hsa-miR-4685-5p	5.35	miR-221-3p	CAP	hsa-miR-4497	0.626	hsa-miR-145-5p hsa-miR-4328,	/	EGR1	1.94	AC090197.1	1.85
	Chromosome 1 open reading frame 107 (NM_014388)	3.17537	Cystathionase (cystathionine gamma-lyase) (NM_153742)	3.03378	Hypothetical protein LOC645022 (XM_928081)	3.68166	Mannosidase, alpha, class 2A, member 1 (BC043416)	3.49062	FN1 Fibronectin 2	2.79	CTGF Connective tissue growth factor	4.81	PODXL	7.82	ULK2 unc-51-like kinase 2	1.61131	TSPAN2 Tetraspanin 2	6.98	EGR2 Early growth response 2	4.07	FOXP1	NI	hsa-miR-4487	4.21	miR-132-3p	CEMP1	hsa-miR-4708-3p	0.562	hsa-miR-224-5p	/	SPRY1	1.81	AC008147.2	1.66
	KIAA0692 (XM_930821)	3.09091	Hyaluronoglucosaminidase 4 (NM_012269)	3.03318	Caveolin 2 (BC005256))	3.64877	COBW domain containing 1 (BC005996))	3.40725	TIMP1 TIMP metallopeptidase inhibitor 1	1.75	TNC Tenascin C (hexabrachion)	4.78	ANGPTL4	5.06	ATG9A autophagy related 9 homolog A	1.60098	COMP Cartilage oligomeric matrix protein	6.42	AMIGO2 Adhesion molecule with Ig like domain 2	3.65	FOXO4	NI	hsa-miR-4655-5p	3.99	/	OCN	hsa-miR-371b-5p	0.52	NI	/	SLC20A1	1.75	AP002762.3	1.65
