# Supplementary material for: Under pressure—mechanisms and risk factors for orthodontically induced inflammatory root resorption: a systematic review
Source: Eur J Orthod. 2023 Jun 27;45(5):612–26. doi: 10.1093/ejo/cjad011 (PMC10505745; doi:10.1093/ejo/cjad011)
Supplement: cjad011_suppl_Supplementary_Table_S7 [file cjad011_suppl_supplementary_table_s7.xlsx]

## Sheet: Table 7
Supplementary Table 7: PICO1 Most Downregulated Genetic Expression Profile
Authors	Araujo et al., 2007		Lee et al., 2007				Pinkerton et al., 2008						Wu et al., 2010		Liu et al., 2011		Saminathan et al, 2012						Kang et al., 2013								Ma et al., 2015				Fleissig et al., 2018		Memmert et al., 2019		Manokawinchoke et al., 2019				Li et al., 2019		Wei et al, 2014		Wu et al., 2019		Chen et al., 2015
Type of force	compressive		compressive				Compressive force						Compressive force		Stretching force		Cyclic tensile strain						Compressive force 2D culture				Compressive force 3D culture				stretching force				Hydrostatic pressure		Cyclic tensile strain		Intermittent Compressive force		Continuous Compressive force		compressive force		stretching (strain) force		stretching (strain) force		Cyclic tensile strain
Time	mRNAs-Time NI	Fold changes	mRNAs-2h	Fold changes	mRNAs-12h	Fold changes	mRNAs-6h	Fold changes	mRNAs-12h	Fold changes	mRNAs-24h	Fold changes	mRNAs-2h	Ratio	mRNAs-24h	Fold changes	mRNAs-6h	Fold changes	mRNAs-12h	Fold changes	mRNAs-24h	Fold changes	mRNAs-2h	Fold changes	mRNAs-48h	Fold changes	mRNAs-2h	Fold changes	mRNAs-48h	Fold changes	mRNAs-6h	Fold changes	mRNAs-24h	Fold changes	mRNAs-24h	Fold changes	mRNAs-24h	Fold changes	mRNAs-24h	Log2FC	mRNAs-24h	Log2FC	mRNAs-24h	Fold changes	miRNAs- 12h	log2	miRNAs-24h	Fold changes	miRNAs- 24h
Top downregulated	INP4A	–3.9	Forming binding protein 4 AW975172	–1.6297	IGF-II mRNA-binding protein 3 U76705	-1.2936	C-fos induced growth factor (VEGF D)	-2.24	C-fos induced growth factor (VEGF D)	-1.97	TGFBR2 Transforming growth factor-b receptor I	-2.58	ALX homeobox 1	-0.5	TGFBR1 NM_004612 Transforming growth factor, beta receptor I	0.48	MMP15 Matrix metallopeptidase 15	-1.92	TIMP3 TIMP metallopeptidase inhibitor 3	-2.41	COL11A1 Collagen, type XI, a1	-2.49	Hypothetical protein LOC643072 (XM_931281)	-0.28525	Chromosome 14 open reading frame 147 (BC021701)	-0.25344	Hypothetical protein LOC643072 (XM_931281) Chromosome 14 open reading frame 147 (BC021701)	0.28525	Chromosome 14 open reading frame 147 (BC021701)	0.25344	COL11A1 Collagen, type XI, alpha 1	_x0002_-2.81	CTNND2 Catenin (cadherin-associated protein), delta 2 (neural plakophilin-related arm-repeat protein)	-14.01	ID4	–10.41	ESR1 eukaryotic translation initiation factor 4 gamma	–1.98585	RSPO2 R-spondin 2	-5.23	ADH1B Alcohol dehydrogenase 1B (class I), beta polypeptide	-4.9	FOXM1	˃2	hsa-miR-107	–1.19	miR-133a-3p	NI	hsa-miR-29b-3p
	HSPC121	–2.6	IGF-II mRNA-binding protein 3 U76705	–1.4188	Immediate early response 3 BM785996	-1.0668	TNFSF10 TNF (ligand) superfamily, member 10	-1.72	IFNB1 Interferon -b1, fibroblas 2.47*	-2.31	GDF9 Growth differentiation factor 9	-1.57	CCNG1 Cyclin G1	-0.4	ITGA1 NM_181501 Integrin, alpha 1	0.4	VTN Vitronectin	-1.78	ITGA2 Integrin, a2	-1.69	HAS1 Hyaluronan synthase 1	-2.34	Chromosome 14 open reading frame 147 (BC021701)	-0.29415	Sterol O-acyltransferase 2 (NM_003578)	-0.29186	Polymerase (DNA directed), theta (NM_199420)	0.29415	Sterol O-acyltransferase 2 (NM_003578)	0.29186	MMP8 Matrix metalloproteinase 8 (neutrophil collagenase)	_x0002_-2.77	ITGB2 Integrin, beta 2 (complement component 3 receptor 3 and 4 subunit)	_x0002_-1.92	CALD1	–4.17	BCL2 B-cell lymphoma 2	–1.67640	RYR2 Ryanodine receptor 2 (cardiac)	-5.2	CLDN11 Claudin 11	-2.65	FOXD1	NI	hsa-miR-423-5p	–1.15	miR-145-3p	NI	hsa-miR-193-3p
	ZFP2	–3.5	Interferon, alpha-inducible protein 27 BM769994	–1.2599	IL-8 BF218599	-0.9544	IL7 Interleukin-7	)1.67	L1A Interleukin-1a	–2.11	IL1A Interleukin-1a	–1.76	HSD17B14	-0.4	NI	/	ADAMTS13 Metallopeptidase thrombospondin I motif	-1.53	CTN1 Catenin (cadherin-associated protein), d1	-1.66	ITGB4 Integrin, b4	-2.25	NHL repeat containing 2 (BX647641)	-0.30221	Membrane-bound transcription factor peptidase, site 1 (NM_003791)	-0.30029	NHL repeat containing 2 (BX647641)	0.30221	Membrane-bound transcription factor peptidase, site 1 (NM_003791)	0.30029	ITGA6 Integrin, alpha 6	_x0002_-2.15	NI	/	CCL2	–4.13	NI	/	CASP1 Caspase 1, apoptosis-related cysteine peptidase	-4.98	RYR2 Ryanodine receptor 2	-2.59	FOXF2	NI	hsa-miR-103a	–1.12	miR-143-5p	NI	hsa-miR-101-3p
	BDNF	–2	IL-8 BF218599	–2.0655	N-myc downstream regulated gene 1 BM787382	-1.1787	IL1A Interleukin-1a	–2.11_x0002_	IL1B Interleukin-1b	-1.69	IL5 Interleukin-5 (colony-stimulating factor, eosinophil)	-1.56	QPRT	-0.4	NI	/	VCAM1 Vascular cell adhesion molecule 1	-1.48	ITGB3 Integrin, b3	-1.65	MMP8 Matrix metallopeptidase 8	-2.02	Integrin, alpha D (AK097160)	-0.33333	NHL repeat containing 2 (BX647641)	-0.34391	Integrin, alpha D (AK097160)	0.33333	NHL repeat containing 2 (BX647641)	0.34391	NI	/	NI	/	IL6	–3.95	NI	/	SECTM1 Secreted and transmembrane 3	-4.97	RSPO2 R-spondin 2	-2.59	FOXK2	NI	hsa-miR-3195	–1.08	miR-486-3p	NI	hsa-miR-27a-3p
	ETF1	–2	Paraoxonase 2 BM752360	–4.9887	Rhophilin, Rho GTPase binding protein 1 BM742788	-1.2688	IL13 Interleukin-13	1.97	TNFSF10 TNF (ligand) superfamily, member 10	-4.14	TNFSF10 TNF (ligand) superfamily, member 10	-3.39	SAMHD1	-0.4	NI	/	COL14A1 Collagen, type XIV, a1	-1.37	COL6A1 Collagen, type VI, a1	-1.64	ADAMTS13 Metallopeptidase thrombospondin I motif	-1.81	Myosin, heavy polypeptide 11, smooth muscle (BC101677)	-0.35149	Hypothetical protein MGC7036 (NM_145058)	-0.35845	Myosin, heavy polypeptide 11, smooth muscle (BC101677)	0.35149	Hypothetical protein MGC7036 (NM_145058)	0.35845	NI	/	NI	/	CALD1	–3.32	NI	/	SLC2A12 Solute carrier family 2 (facilitated glucose transporter), member 12	-4.45	ENPP2 Ectonucleotide pyrophosphatase/phosphodiesterase 2	-2.24	FOXJ2	NI	hsa-miR-4281	–1.08	miR-210-3p	NI	hsa-miR-33a-5p
[truncated: 13 more columns]
