# Supplementary material for: Under pressure—mechanisms and risk factors for orthodontically induced inflammatory root resorption: a systematic review
Source: Eur J Orthod. 2023 Jun 27;45(5):612–26. doi: 10.1093/ejo/cjad011 (PMC10505745; doi:10.1093/ejo/cjad011)
Supplement: cjad011_suppl_Supplementary_Table_S8 [file cjad011_suppl_supplementary_table_s8.xlsx]

## Sheet: PICO 2A, 2B Animal studies
Supplementary Table 8: Risk of Bias in Animal Studies (SYRCLE Tool, PICO 2A and 2B)
Authors, year.	1. Sequence generation	2. Baseline charcteristic	3. Selection bias	4. Random housing	5. Blinding	6. Random outcome assessment	7. Blinding	8. Incomplete outcome data	9. Selective outcome reporting	10. Other sources of Bias
Aghili et al., 2013	Yes	Yes	Yes	Unclear	Unclear	Unclear	Unclear	Unclear	Yes	Yes
Aghili et al., 2015	Yes	Yes	Yes	Yes	Unclear	Unclear	No	Yes	Yes	Yes
Akhoundi et al., 2016	Yes	Yes	Unclear	Unclear	Unclear	Unclear	Yes	Yes	Yes	Yes
Akhoundi et al., 2020	Yes	Yes	Yes	Unclear	Unclear	Unclear	Unclear	Yes	Yes	Yes
Amuk et al., 2020	Yes	Yes	Yes	Unclear	Unclear	Unclear	Unclear	Yes	Yes	Yes
Asefi et al., 2018	Unclear	Yes	Unclear	No	No	Unclear	Unclear	Unclear	Unclear	Yes
Bielaczyc and Gołebiewska, 1997	Yes	Yes	No	No	No	Unclear	No	No	Yes	Yes
Brunet et al., 2016	Yes	Yes	Unclear	Unclear	Unclear	Unclear	No	Yes	Yes	Yes
Chung et al., 2008	Yes	Yes	No	Unclear	Unclear	Unclear	Unclear	Unclear	Yes	Yes
Chung et al., 2008	Yes	Yes	No	Unclear	No	Yes	No	No	Yes	Yes
Crowther et al., 2017	Yes	Yes	Unclear	Yes	Unclear	Yes	Unclear	Yes	Yes	Yes
Foo et al., 2007	Yes	Yes	Yes	Unclear	Unclear	No	No	Yes	Yes	Yes
Gonzales et al., 2010	Yes	Yes	Yes	Unclear	Yes	Unclear	Unclear	Yes	Yes	Yes
Gonzales et al., 2011	Yes	Yes	Yes	Unclear	Unclear	Unclear	Unclear	No	No	Yes
Gonzales et al., 2016	Yes	Yes	Unclear	Unclear	Unclear	Unclear	Unclear	No	No	Yes
Jang et al., 2020	Yes	Yes	No	Unclear	No	No	No	Yes	Yes	Yes
Kameyama et al., 2003	Yes	Yes	Unclear	Unclear	Unclear	Unclear	Unclear	No	Yes	No
King et al., 1997	Unclear	Yes	Unclear	Yes	Unclear	No	Unclear	Yes	Unclear	Unclear
Kirschneck et al., 2014	Yes	Yes	Yes	Yes	Yes	Yes	Yes	Yes	No	Yes
Kirschneck et al., 2020	Yes	Yes	Unclear	Unclear	Unclear	Unclear	No	Yes	Yes	Yes
Konoo et al., 2001	Yes	Yes	Unclear	Unclear	No	No	No	No	Yes	Yes
Li et al., 2021	Yes	Yes	Unclear	Unclear	unclear	No	No	No	No	No
Lim et al., 2011	Unclear	No	Unclear	Unclear	Unclear	Unclear	Unclear	Unclear	Unclear	No
Lin et al., 2020	Yes	Yes	Unclear	Unclear	Unclear	Unclear	Unclear	Yes	Yes	Yes
MirHashemi et al., 2013	Yes	Yes	Yes	Unclear	Unclear	Unclear	Unclear	Unclear	Unclear	Yes
Miyoshi et al., 2001	Yes	Yes	No	Unclear	Unclear	Yes	Unclear	Unclear	Unclear	Yes
Rafiei et al., 2015	Unclear	Yes	Unclear	Unclear	Yes	Unclear	Unclear	Unclear	No	Unclear
Ru et al., 2016	Unclear	Yes	Unclear	Unclear	Unclear	Unclear	Unclear	Unclear	Unclear	Yes
Seifi et al., 2015	Yes	Yes	Unclear	Unclear	Unclear	Unclear	Unclear	Unclear	Yes	Yes
Seifi et al., 2016	Yes	Yes	Yes	Unclear	Unclear	Unclear	Yes	Unclear	Unclear	Yes
Seifi et al., 2017	Yes	Yes	Yes	Unclear	No	No	Unclear	Yes	Unclear	Unclear
Shirazi et al., 2017	Unclear	Yes	Unclear	Yes	Unclear	Unclear	Unclear	Yes	No	No
Sperl et al., 2020	Yes	Yes	Unclear	Unclear	Unclear	Yes	Yes	Yes	Yes	Yes
Sringkarnboriboon et al., 2003	Unclear	No	Unclear	Unclear	Unclear	Unclear	Unclear	Unclear	No	Unclear
Tyrovola et al., 2010	Yes	Yes	Unclear	Unclear	Unclear	Unclear	Unclear	Yes	Yes	Yes
Verna et al., 2003	Unclear	Yes	Unclear	No	Unclear	No	Unclear	Unclear	Yes	Yes
Verna et al., 2006	Yes	Yes	Unclear	Unclear	Unclear	Unclear	Unclear	Unclear	Unclear	No
Yang et al., 2015	Yes	Yes	No	Unclear	Unclear	Unclear	Unclear	Unclear	No	Yes
Yeoh et al., 2017	Yes	Yes	Yes	Yes	Unclear	Unclear	Unclear	Yes	Yes	Yes
Yu et al., 2019	Yes	Yes	Unclear	Unclear	Unclear	Unclear	Yes	Yes	Yes	Yes
Zhuang et al., 2011	Yes	Yes	Yes	Unclear	Unclear	Unclear	Unclear	Unclear	Yes	No
Ullrich et al, 2021	Yes	Yes	Yes	Unclear	Yes	Unclear	Yes	Yes	Yes	Yes
