# Supplementary material for: Under pressure—mechanisms and risk factors for orthodontically induced inflammatory root resorption: a systematic review
Source: Eur J Orthod. 2023 Jun 27;45(5):612–26. doi: 10.1093/ejo/cjad011 (PMC10505745; doi:10.1093/ejo/cjad011)
Supplement: cjad011_suppl_Supplementary_Table_S10 [file cjad011_suppl_supplementary_table_s10.xlsx]

## Sheet: Table 8
Supplementary Table 10: PICO 2A, Detailed Studies' Description and Outcomes
Authors	Publisher/Journal	Title	Design	Setting	CoI	Funding	Ethics	Animalse total (n)	Type of animal	Age at the start of Treatment Mean ± SD (range) in years	Gender	Type of orthodontic device	Groups	Animals in each group (n)	Target teeth	Intervention	Type of orthodontic device	Type of movement	Amount of force	Follow-up, mean ± SD (range)d	What to measure relevent to this study	Methods to measruing the outcome	Mean Root resorption area μm2 ± (SD)	Mean Root resorption volume mm3 ± (SD)	Other measurement for RR	Main outcomes Finding Sig	Histological (2nd outcome)	Biomarkers (2nd outcome)	notes
King et al., 1997	Am J Orthod Dentofac Orthop	"Alveolar bone turnover and tooth movement in male rats after removal of orthodontic appliances"	2 Gps then each subdivided into 6 Gps.	University	NI	NIDR Research Award	NI	144	Sprague-Dawley rats	NI	Male	Close coil spring	Test	72	Max 1st molar	Force	Close coil spring	Mesial movement	40gm	16	Severity of RR Hisological finding	OPG, Histomorphometry	NI	NI	NI	Sig: (P < 0.00001) RR in test Gp is 10.4 times that of control Gp.	Sig (P < 0.00001) between the Gps: Osteoclast on mesial surface percentage 350-400% of control Osteoclast on mesial surface cover 3.5mm	No Sig in bone and serum ALP, bone and serum acid phosphsphatase, and bone and serum bone TRAP between Gps	The only measurement that is reliable to our study is the 1 st day after removal of the appliances with the full number of animals ,and it only measure the percentage of the root resorption in both mesial and distal sides.
													Control	72		No force (sham appliance)		No movement	No force	16							Sig (P < 0.00001) between the Gps: Osteoclast on mesial surface percentage 30% Osteoclast on mesial surface cover 1.0mm
Seifi et al., 2017	Am J Orthod Dentofacial Orthop	"Analysis of transforming growth factor-β1 expression in resorptive lacunae following orthodontic tooth movement in an animal model"	SMD	University	Authors declared no CoI	Dental School of Shahid Beheshti University of Medical Sciences	Institutional Review Board (IRB) of the Dental School of Shahid Beheshti University of Medical Sciences	24	Wister rats	8w	Male	Close coil spring	Test	24	Max right 1st molar	Force	Close coil spring	Mesial movement	60g	21	RR area, TGF-β1 and inflammatory cytokines	Histological, RT-PCR	4.8830×10-11 ± 0.163×10-11 mm2	NI	NI	Sig RR (P<0.05) test more than control	NI	No Sig in the expression level of the inflammatory cytokine, TGF-β1.
													Control	24	Max left 1st molar	No force		No movement	0g	21			1.7637×10-11 ± 0.503×10-11 mm2				NI
Konoo et al., 2001	Biomater. BioEng	"Intermittent force in orthodontic tooth movement"	3 Gps	NI	NI	NI	The Animal Care Committee at the University of Florida	144	Sprague-Dawley rats	10-11w	Male	NI	Test	Intermittent Gp =48	Max 1st molar	Intermittent force	Close coil spring	Mesial movement	40g/1h/day	14	RR area, Osteoclast number and syrface area percentage	Histomorphometry	NI	NI	NI	Sig RR (P<0.05) in continous force after 14d No Sig (p > 0.05) RR between intermittent and sham Gps	Sig (p < 0.05) in osteoclast numbers and osteoclast cover area in continous gp than control gp No Sig (p > 0.05) in osteoclast numbers and osteoclast cover area between intermittent Gps than control. Osteoclast on mesial surface percentage 7% Osteoclast on mesial surface cover 3mm	NI
													Test	Continuous Gp =48		Continous force		Mesial movement	40g/24h/day	14							Osteoclast on mesial surface percentage 29% Osteoclast on mesial surface cover 6mm
													Control	Control Gp= 48		No force (sham appliance)		No movement	0g	14							Osteoclast on mesial surface percentage 2% Osteoclast on mesial surface cover 1mm	NI
Miyoshi et al., 2001	Eur J Orthod	"Tooth movement and changes in periodontal tissue in response to orthodontic force in rats vary depending on the time of day the force is applied"	4 Gps	NI	NI	Grant in Aid for Scientific Research, ministry of education, Japan.	Following the guideline for the use of experimental animal by Animal Care and Use Committee of Tohoku University	100	Wister rats	6w	Male	Expansion spring	Test	30 (10 in each subGp)	Max 1st molar	CGp Continuous force LGp Light period force DGp Dark period force	Expansion spring	Expansion force	16.8g (165mN)	21	Mesiobuccal RR area number of osteoclast	Histological evaluation	Mean RR From figure using (plotrdigitized) CGp 2.958 X 104 μm2 LGp 2.499 X 104 μm2 DGp 1.816 X 104 μm2	NI	NI	Sig RR (P<0.05) between group ,mostly in the whole day, then light period Gp then dark period Gp than control Gp	NI	NI
													Control	10		No force		No movement	0g	21			NI				NI	NI
Verna et al., 2003	Eur J Orthod	"Bone turnover rate in rats does not influence root resorption induced by orthodontic treatment"	3 Gps / SMD	University	NI	Aarhus University Research Fund	NI	52	Wister rats	6m	NI	Close coil spring	Test	Gp1: 19 Gp2: 16 Gp3: 17	Max left 1st molar	Gp1 Orth force+ Normal bone turnover Gp2 Orth force + high bone turnover Gp3 Ortho force + low bone turnover	Close coil spring	Mesial movement	25g	21	Mesio-lingual RR length	Micro-CT, Histomorphometric evaluation	NI	NI	Root length in microns: Gp1 2495 (423) μm Gp2 2556 (227) μm Gp3 2451 (213) μm	Sig (p < 0.05) in Percentage of RR in test Gps than Con. Gps, No Sig in root length between the treated and the control sides within or between Gps, The test side RR not influenced by the metabolic rates, The Untreated side in the low bone turnover group showed more root resorption,	NI	NI	Only Gp1 SMD with normal bone turn over relevent to this PICO
													Control	Gp1: 19 Gp2: 16 Gp3: 17		Gp1 No Orth force+ Normal bone turnover Gp2 No Orth force + high bone turnover Gp3 No Ortho force + low bone turnover		No movement	0g	21					Root length in microns: Gp1 2532 (248) μm Gp2 2527 (189) μm Gp3 2386 (172) μm		NI	NI
Yeoh et al., 2017	Australasian Orthodontic Journal	"Effects of mechanical vibration on root resorption in the rat molar induced by a heavy orthodontic force"	3 Gps / SMD	University	NI	Australian Society of Orthodontists Foundation for Research and Education	The Animal Ethics Committee of Western Sydney Local Health Network	36	Wister rats	10w	Male	Close coil spring	Test	11	Max left 1st molar	Orthodontic force	Close coil spring	Mesial movement	100g	14	RR crater volume	Micro-CT, Histological evaluation	NI	Mean (SE) mm3 30 Hz non-loaded & 30 Hz loaded 17.584 (5.343) 60 Hz non-loaded & 60 Hz loaded 16.524 (4.786) Control non-loaded & positive control 28.4330 (6.7867)	NI	Sig (p < 0.05) in RR between test and CL control	NI	NI	The vibrational groups are unrelated to this study protocol and thus not included. The only group included is the control group.
													Control	11	Max right 1st molar	No force		No movement	0g	14							NI	NI
Gul Amuk et al., 2020	Eur J Orthod	"Effects of mesenchymal stem cell transfer on orthodontically induced root resorption and orthodontic tooth movement during orthodontic arch expansion protocols: An experimental study in rats"	3 Gps / SMD	Research Center	Authors declared no CoI	The Scientific and Technological Research Council of Turkey (TUBITAK)	Erciyes University, Regional Animal Research Ethics Committee	60	Wister rats	12w	Male	Helical expansion spring	Test	20	Max 1st molar	Expansion and MSC injection Gp (Excluded) Expansion and saline injection Control EC Gp (included)	Helical expansion spring	Expansion	50g	14	RR crater volume and number, mRNA expression analysis	Micro-CT, mRNA expression analysis	NI	B-resorp. vol. 0.016 ± 0.004 MB-resorp. vol. 0.047 ± 0.021	B-Root length b 1.792 ± 0.204 μm MB- Root length 2.378 ± 0.092 μm	Sig (p < 0.05) between EC Gp/NC Gp B-Root length B-resorp. vol. MB-resorp. Vol	NI	NI
													Control	20		Untreated NC Gp		No movement	0g	14				B-resorp. vol. 0.001 ± 0.000 MB-resorp. vol. 0.017 ± 0.005	B-Root length b 2.055 ± 0.063 MB- Root length 2.639 ± 0.146		NI	NI
Brunet et al., 2016	Braz. Dent. J.	"Effects of zoledronic acid on orthodontic tooth movement in rats"	4 Gps	University	NI	NI	Ethics Committee for Animals from the Pontifícia Universidade Católica do Paraná,	120	Wister rats	9w	Male	Close coil spring	Test	30 then 10 in 14d	Max right 1st molar	control movement CM Gp experimental zoledronic acid EZA Gp received a single dose (0.1 mg/kg) of intraperitoneal zoledronic acid+force (Excluded)	Close coil spring	Mesial movement	30.59g(30cN)	14	RR percentage, histological findings	Histological evaluation	NI	NI	N(%): 10 (80)	Sig (p<0.05) in RR between Gps was observed	NI	NI
													Control	30 then 10 in 14d		control without movement (CWM) control zoledronic acid CZA Gp, single dose (0.1 mg/kg) of intraperitoneal zoledronic acid (Excluded)		No movement	0g	14					N(%): 10 (0)		NI	NI
Kameyama et al., 2003	J. Orthod.	"Inactivated periods of constant orthodontic forces related to desirable tooth movement in rats"	4 Gps	University	NI	Grants-in-Aid for Scientific Research, Ministry of Education, Culture, Sports, Science and Technology, Japan	Local Ethics Committee	60	Sprague-Dawley rats	11w	Male	Close coil spring	Test	Continous force Gp: 12 1h Gp: 12 4h Gp: 12 9h Gp: 12	Max 1st molar	Continous, 1, 4, 9 hours forces Gps	Close coil spring	Mesial movement	10g	14	N	Histological, histomorphometric evaluation	0h =8x103 1h =7x103 4h = 0.8x103 9h =0.5x103	NI	NI	Sig RR area between 0- and 1-hour groups, and 4- and 9-hour Gps No Sig in RR area between the 0- and 1-hour groups, and between 4- and 9-hour groups.	NI	NI
													Control	12		No force		No movement	0g	14			NI				NI	NI
Asefi et al., 2018	J. Dent. Res.	"Innovative evaluation of local injective gel of curcumin on the orthodontic tooth movement in rats"	4 Gps / SMD	University	Authors declared no CoI	NI	Ethical Committee of the shahid beheshti University of Medical Sciences	40	Rats	3m	Male	Close coil spring	Test	10	Max 1st molar	Orthodontiforce	Close coil spring	Mesial movement	30g	21	RR lacunae and osteoclast‑like cells	Histological evaluation	NI	NI	Number of RR lacunae (Mean ± SD): 4±0.055 Area of root resorptive lacunae: 0.270×10−3±0.013	Sig in number of RR lacunae and area between the 2 Gps	NI	NI
													Control	10		No force		No movement	0g	21					Number of RR lacunae (Mean ± SD): 0±0.002 Area of root resorptive lacunae: 0.003×10−3±0.000		NI	NI
Tyrovola et al., 2010	J Oral Sci	"Relation of soluble RANKL and osteoprotegerin levels in blood and gingival crevicular fluid to the degree of root resorption after orthodontic tooth movement"	SMD	NI	NI	NI	According to Greek law, and in accordance with the European Directive 86/609/EEC	14	Wister rats	6m	Male	Close coil spring	Test	14	Max right 1st molar	Orthodontiforce	Close coil spring	Mesial movement	25g	21	RR area RANKL, osteoprotegerin levels in blood and gingival crevicular fluid	Micro-CT, Periotron 8000 meter (Harco)	RR = 37233.18 ± 9848.12 Ratio of RR = 0.0488 ± 0.01156	NI	NI	Sig (P < 0.001) RR greater on the treated teeth	NI	NI
													Control	14	Max left 1st molar	No force		No movement	0g	21			RR= 12023.6 ± 2285.56 Ratio of RR = 0.0157 ± 0.00331				NI	NI
Gonzales et al., 2010	Am J Orthod Dentofacial Orthop	"Repair of root resorption 2 to 16 weeks after the application of continuous forces on maxillary first molars in rats: A 2- and 3-dimensional quantitative evaluation"	6 Gps / SMD	University	Authors declared no CoI	Grant-in-aid for scientific research from the Ministry of Education, Science, Sports, and Culture of Japan	Animal Welfare Committee of Nagasaki University	60	Wister rats	10w	Male	Close coil spring	Test	10	Max left 1st molar	Orthodontiforce, zero retention Gp	Close coil spring	Mesial movement	50g	14	RR surface area and crater volume	SEM	DB root 1.2 ± 0.0 DP root 1.1 ± 0.2 Mesial root 0.3 ± 0.2	DB root 22.0 ± 3.8 DP root 13.2 ± 2.3 Mesial root 0.3 ± 0.1	NI	Sig higher RR percentage area in test Gp than Control Gp	NI	NI
													Control	10	Max right 1st molar	No force		No movement	0g	14			DB root 35.6 ± 4.6 DP root 32.8 ± 5.1 Mesial root 4.2 ± 1.4	DB root 0.9 ± 0.1 DP root 0.8 ± 0.1 Mesial root 0.3 ± 0.2	NI		NI	NI
Seifi et al., 2016	Cell J.	"The Effect of An Angiogenic Cytokine on Orthodontically Induced Inflammatory Root Resorption"	5 Gps	University	Authors declared no CoI	Shahid Beheshti University of Medical Science	Ethics Committee of Shahid Beheshti University of Medical Science	50	Wister rats	4m	Male	Close coil spring	Test	10	Max left 1st molar	Orthodontic force	Close coil spring	Mesial movement	60g	21	Number and area of RR lacunae	Histological evaluation	0.277 ± 0.001×10-2	NI	Number of resorptive lacunae 4.1667 ± 0.8923	Sig (P<0.05) higher RR percentage area in test Gp than Control Gp	NI	NI
													Control	10	Max right 1st molar	No force		No movement	0g	21			0.004 ± 0.001×10-2		Number of resorptive lacunae 0.2133 ± 0.4172		NI	NI
Zhuang et al., 2011	J X-Ray Sci Technol	"Three-dimensional morphology of root and alveolar trabecular bone during tooth movement using micro-computed tomography"	2 Gps / SMD	University	NI	National Natural Science Foundation of China	Institutional Animal Experimentation Ethics Committee	22	Sprague-Dawley rats	11w	NI	Close coil spring	Test	11	Max right 1st molar	Orthodontic force	Close coil spring	Mesial movement	30g, 100g	14	RR crater volume	Micro - CT	NI	30g: 16 ± 2 ×10-7 100g: 16.5 ± 1.5 x10-7	NI	Sig (P<0.01) higher RR volume area in both test Gps than Control Gp	NI	NI
													Control	11	Max left 1st molar	No force		No movement	0g	14				13.5 ± 1.5×10-7			NI	NI
Yang et al., 2015	J X-Ray Sci Technol	"Three-dimensional quantification of orthodontic root resorption with time-lapsed imaging of micro-computed tomography in a rodent model"	SMD	University	NI	National Natural Science foundation of China	Ethics Committee of Chongqing Medical University	12	Sprague-Dawley rats	6-8w	Male	Close coil spring	Test	12	Max right 1st molar	Orthodontic force	Close coil spring	Mesial movement	25g	14,28	RR volume and volume changes	Micro - CT	NI	Using plot digitized volume change of root resorption mm3: 14d = 0.062 28d= 0.11	Using plot digitized: Vol of mesial root: 14d 0.98mm3 28d 0.93mm3	Sig (P<0.01) decrease in root volume and mesial root length in both 14 and 28d Gps compared to control	NI	NI
													Control	12	Max left 1st molar	No force		No movement	0g	14,28				Using plot digitized volume change of root development mm3: 14d= 0.04 28d= 0.068	Using plot digitized: Vol of mesial root: 14d 1.056mm3 28d 1.085mm3		NI	NI
Gonzales et al., 2011	Am J Orthod Dentofacial Orthop	"Effects of fluoride intake on orthodontic tooth movement and orthodontically induced root resorption"	5 Gps	University	Authors declared no CoI	Grant-in-aid for scientific research from the Ministry of Education, Science, Sports, and Culture of Japan.	Animal Welfare Committee of Nagasaki University in Japan	50	Wister rats	4w	Male	Close coil spring	Test	Gp1: 10 Gp2: 10 Gp3: 10 GP4: 10	Max left molar	Gp1: 14 SF + 14 force Gp2: 28 SF + 28 force Gp3: 82 SF + 14 force GP4: o SF + 14 force	Close coil spring	Mesial movement	50g	Gp1: 14 SF + 14 force Gp2: 28 SF + 28 force Gp3: 82 SF + 14 force GP4: o SF + 14 force	RR area and volume	SEM, 3D laser scanning microscope	NI	DB root: GP1: 8.4 ± 1.2 X 106 Gp2: 7.9 ± 1.7 X 106 Gp3: 5.1 ± 0.6 X 106 GP4: 11.9 ± 1 X 106 DP root: Gp1: 7.2 ± 1.5 X 106 Gp2: 5.8 ± 0.5 X 106 Gp3: 2.7 ± 0.8 X 106 Gp4: 8.3 ± 1.5 X 106 M root: Gp1: 1.2 ± 0.1X 106 Gp2: 0.8 ± 0.3 X 106 Gp3: 0.5 ± 0.2X 106 Gp4: 1.4 ± 0.10 X 106	Area % DB root: GP1: 27.8 ± 3.8 Gp2: 27.8 ±3.8 Gp3: 27.8 ±4.6 GP4: 28.5 ± 5 DP root: Gp1: 23.2 ± 6.3 Gp2: 23.1 ± 5.5 Gp3: 22 ± 4.4 Gp4: 23.8 ± 5.9 M root: Gp1: 4.7 ± 3.2 Gp2: 4.1 ± 1.7 Gp3: 4.6 ± 1.9 Gp4: 5.7 ± 3.2	(According to the figures) Sig (P<0.01) more RR volume in all test Gps than control Gp in the 3 roots. Sig in area % of RR between all test Gps and control in the 3 roots.	NI	NI
													Control	Gp5: 10		Gp 5: 0 SF + 0 force		No movement	0	Gp 5: 0 SF + 0 force							NI	NI
Li et al., 2021	Am J Orthod Dentofacial Orthop	"Notch signaling inhibition protects against root resorption in experimental immature tooth movement in rats"	2Gps and 3 sub Gps	University	Authors declared no CoI	National Natural Science Foundation of China, China	Ethical board of West China Hospital of Stomatology	80	Inbred Wistar rats	4w, 11w	Male	Close coil spring	Test	20	Max 1st molar	Gp 1: Orthodntic force	Close coil spring	Mesial movement	10g	21	Mesial root volume loss, TRAP, Jagged1, Notch2, IL-6, and RANKL	Micro - CT immunohistochemical staining and RT-PCR	NI	N	Mesial root volume approximately Gp a: 1.5 ± 0.2mm3	Sig (P <0.01) in root volume loss in test Gp than the 2 control Gps both mature and immature tooth	NI	NI
													Control	2 Gps 10 each		Gp 2: Sham control Gp 3: Balnk contol		No movement	0g	21					Gp b: 16 ± 0.5mm3 Gp c: 16.5 ± 0.1mm3		Sig in odontoclasts number were in the immature tooth group compared with the mature tooth group. (P<0.001), No Sig in the number of osteoclasts showed between the immature tooth group and the mature tooth group (P<0.05)	Sig Expression of Jagged1 in immature compared to mature
Chung et al., 2008	J. Cell. Physiol.	"OPN deficiency suppresses appearance of odontoclastic cells and resorption of the tooth root induced by experimental force application"	2Gps / SMD	University	NI	Japanese Ministry of Education	The Animal Welfare Committee of Tokyo Medical and Dental University	22	Mice	48 ± 3.6w	Ni	Close coil spring	Test	11	Max right 1st molar	Gp1: force+OPN normal Gp2: force+OPN deficient	Close coil spring	Mesial movement	10g	21	Change in root thickness %	Micro-CT	NI	N	Change in root thickness % , from pulpal wall to mesial surface: (Approximatly from figures) Gp1: 52 ± 4 Gp2: 68 ± 3	Sig (P <0.01) more change root thickness % more in test Gp than control Gp (without force), And within the test Gp more in Gp1(force+OPN normal) than Gp2(force + OPN deficient)	Sig more odontoclasts and osteoclast in both test Group than in both control group, and less in force+OPN defiecient Gp than in force+OPN normal Gp.	Sig Notch2, IL-6,Jagged 1 and RANKL in mature than is higher immature (P<0.01)
													Control	11	Max left 1st molar	Gp3: No force+OPN normal Gp4: No force + OPN defecient		No movement	0g	21					Gp3: 80 ± 3 Gp4: 76 ± 3			NI
Aghili et al., 2013	Dent Res J	"The effect of ovalbumin on orthodontic induced root resorption"	4 Gps / SMD	University	NI	NI	Ethics Committee, Shahid Sadoughi University of Medical Sciences	30	Wister rats	3m	NI	Close coil spring	Test	15	Max right 1st molar	Orthodontic force	Close coil spring	Mesial movement	50g	14	RR percentage area	Histological evaluation	24.4 ± 8.5	NI	NI	No Sig (P > 0.05) in RR area and volume in test Gp than Control Gp	NI	NI
													Control	15	Max left 1st molar	No force		No movement	0g	14			17.2 ± 16.6				NI	NI
Sperl et al., 2020	Biomedicines	"Effects of Histamine Receptor Antagonist Cetirizine on Orthodontic Tooth Movement"	3 Gps/ SMD	University	Authors declared no CoI	German Orthodontic Society, German Research Foundation DFG	Performed according to German law	58	Fischer-344 rats	7w	Male	Close coil spring	Test	20	Max left molar	cetirizine at concentration 0.87 mg/kg	Close coil spring	Mesial movement	25.5g(0.25N)	35 cetirizine treatment, 28 force	Severity of RR, osteoclast, osteoblast number	CBCT, Mico-CT, histological	NI	NI	NI	Sig Both investigated cetirizine dosages had no impact on RR, Sig increased RR at the OTM side of control animals	No Sig in TRAP+ (osteoclast-like) cells and osteoblast number in the control, normal, and high cetirizine dosage groups after 28d	NI
													Test	19		cetirizine at concentration 3 mg/kg		Mesial movement	25.5g(0.25N)	35 cetirizine treatment, 28 force								NI
													Control	18		tap water		Mesial movement	25.5g(0.25N)	35 tap water, 28 force								NI
													Control	58		Cl side of the 3 above groups		Mesial movement	0g	Cl side of the 3 above groups								NI
Kirschneck et al., 2020	Annals of Anatomy	"Impact of NSAID etoricoxib on side effects of orthodontic tooth movement"	3 Gps / SMD	University	Authors declared no CoI	German Orthodontic Society DGKFO	In accordance with the corresponding national authorities, Government of Lower Franconia, Bavaria, Germany	39	Fischer-344 rats	7w	Male	Close coil spring	Test	10	Max left 1st molar	7.8 mg/kg/day etoricoxib for three days/week	Close coil spring	Mesial movement	25.5g(0.25N)	7 treatment, then 28 force+treatment	Severity of RR, osteoclastogenesis, trabecular number and periodontal bone loss	Micro-CT, histomorphometrical, histochemical analyses	NI	NI	NI	Sig increase in RR compared to untreated CL side after 28days in all Gps: non-medicated group (p = 0.0242) normal three days (p = 0.0110) normal seven days (p = 0.0500) high dose etoricoxib (p = 0.0362) Compared to the non-medicated control: No Sig alter the extent of dental RR with all other groups	Trabecular number No Sig differneces between Gps in Trabecular number, but there is a decrease in number after 28d of OTM: Non-medicated Gp (p = 0.0849) Normal three days(p = 0.0609), Normal seven days (p = 0.2449), High dose medication(p = 0.5786) Periodontal bone loss: Sig increase in Periodontal bone loss after 28 days of OTM at the orthodontically treated jaw side compared to the con-tralater…	NI
													Test	10		7.8 mg/kg/day etoricoxib for seven days/week		Mesial movement	25.5g(0.25N)									NI
													Test	10		13.1 mg/kg/day (high dose) for seven days/week		Mesial movement	25.5g(0.25N)									NI
													Control	10		1.5 ml tap water/day		Mesial movement	25.5g(0.25N)									NI
													Control	40 CL		Cl side of the 4 above groups		Mesial movement	0g									NI
Verna et al., 2006	Orthod Craniofac Res	"Influence of steroid drugs on orthodontically induced root resorption"	2 Gps / SMD	University	NI	NI	NI	63	Wister rats	NI	Male	Close coil spring	Test	22	Max left 1st molar	Acute corticosteroid treatment (AC Gp): (8 mg/kg/day) for 3 weeks.	Close coil spring	Mesial movement	25g	21	Percentage of root resorption	Histology, histomorphometry	NI	NI	AC Gp: Mean ± SD % of M and D sides: Coronal: 23.88 ± 14.32 Apical: 22.4 ± 17.61	Sig more RR in the acute group at the mesio-coronal level compared with the control and the chronic group. (P < 0.05): Sig more RR in the Force sides compared to the zero force CL side. No Sig differences in RR between all other groups	NI	NI
													test	23		Chronic corticosteroid treatment (CC Gp):(8 mg/kg/day) for 7 weeks.		Mesial movement	25g						CC Gp: Mean ± SD % of M and D sides: Coronal: 15.75 ± 11.78 Apical: 14.33 ± 10.33		NI	NI
													Control	19		No pharmacological treatment (NC Gp)		Mesial movement	25g						NC Gp: Mean ± SD % of M and D sides: Coronal: 15.16 ± 12.19 Apical: 12.83 ± 10.45		NI	NI
													Control	19		CL side of control Gp		Mesial movement	0g						Control Gp: Mean ± SD % of M and D sides: Coronal: 7.61 ± 7.69 Apical: 4.855 ± 5.9		NI	NI
Lin et al., 2020	J. Int. Med. Res.	"Inhibitory effect of baicalin on orthodontically induced inflammatory root resorption in rats"	2 Gps	University	Authors declared no CoI	Medical and Health Technological Development Program of Shandong Province	Animal Ethics Committee of Shandong University	45	Wister rats	8w	Male	Close coil spring	Test	15	Max right 1st molar	Baicalin (40mg/kg/3 days interval)	Close coil spring	Mesial movement	50g	21	RR area	Histological evaluation,	NI	NI	mean ± SD RR area % : 8.73 ± 1.45	Sig lower RR in non treated Gp than both tested Gps Sig lower RR area ratio in the baicalin Gp than normal saline Control P<0.05	NI	Sig higher Runx-2 in test Gp than control Gps, Sig lower TNF-α in test Gp than control Gps
													Control	15		Normal saline injection		Mesial movement	50g						mean ± SD RR area % : 29.55 ± 4.61		NI
													Control	15		No injection (control Gp)		No movement	0g						No RR observed		NI
Aghili et al., 2015	Dent Res J	"The effect of budesonide on orthodontic induced root resorption"	1 Gps / SMD	University	Authors declared no CoI	NI	Ethics and Research Committee of the School of Dentistry, Shahid Sadoughi University of Medical Sciences	30	Wister rats	3m	Male	Close coil spring	Test	15	Max right 1st molar	2.5 mg/rat/day of budesonide 0.5 mg/ml	Close coil spring	Mesial movement	50g	14	RR (mean length of the root periphery to the sum of the length of resorptive lacunae)	Histological analysis	NI	NI	Amount of RR was defined as the mean length of the root periphery to the sum of the length of resorptive lacunae, Total percentage of RR: 5.7 ± 23	Sig RR in the force side of the control Gp, than the non-force side. No Sig RR between the the test Gp and force side of the control Gp.	NI	NI
													Control	15		Normal saline		Mesial movement	50g	14					Total percentage of RR: 5.2 ± 19		NI	NI
													Control	15 CL side of the control Gp	Max left 1st molar	Normal saline		No movement	0g	14					Total percentage of RR: 2.9 ± 1.1		NI	NI
Ullrich et al, 2021	Eur J Orthod	"The role of HIF-1α in nicotine-induced root and bone resorption during orthodontic tooth movement"	4 Gps / SMD	University	Authors declared no CoI	The German Research Foundation	The ethics committee of the University of Regensburg, Germany	20	Fischer-344 rats	7w	Male	Close coil spring	Test	10	Max 1st molar	l-Nicotine+force	Close coil spring	Mesial movement	25.5g	14	RR area, osteoclastogenisis, HIF-1α expression, bone morphology	Micr-CT, Histological Immunohistological HIF-1α staining	NI	N	≈ 0.6%	No Sig: in the visible area of RR between Nicotine administration + OTM compared with OTM without nicotine - between the Gps with or without nicotine administration Sig: increase in TRAP-positive area and osteoclastogenisiis in nicotine+OTM thans control groups,	Sig reduction in bone volume (BV/TV) after 2 weeks of OTM comapred to control Not Sig in the reduction in bone volume and mean TbTh by OTM nicotine administration	NI	Other outcomes unrelated to this study
													Test	10		phosphate buffer saline+force		Mesial movement	25.5g	14					≈0.2%			NI
													Control	10		l-Nicotine		No movement	0g	14					≈ 0.04			NI
													Control	10		phosphate buffer saline		No movement	0g	14					≈0.04			NI
