# Supplementary material for: Under pressure—mechanisms and risk factors for orthodontically induced inflammatory root resorption: a systematic review
Source: Eur J Orthod. 2023 Jun 27;45(5):612–26. doi: 10.1093/ejo/cjad011 (PMC10505745; doi:10.1093/ejo/cjad011)
Supplement: cjad011_suppl_Supplementary_Table_S11 [file cjad011_suppl_supplementary_table_s11.xlsx]

## Sheet: Table 11
Supplementary Table 11: PICO 2B, Detailed Studies' Description and Outcomes
Author	Publisher/Journal	Title	Design	Setting	CoI	Funding	Ethics	Animals total (n)	Type of animal	Age at the start of Treatment Mean ± SD (range) in years	Gender	Type of orthodontic device	Groups	Animals in each group (n)	Target teeth	Exposure (risk factor)	Type of movement	Amount of force in gram of force	Follow-up in days	What to measure relevent to this study	Methods to measruing the outcome	Methods to measruing the outcome	Mean Root resorption in length ± (SD)	Mean Root resorption area mean ± (SD) μm2	Mean Root resorption volume mm3 ± SD (Range)	RR percentage %	Other measurement for RR: mean ± SD	Main outcomes Finding Sig	Histological	Biomarkers	notes
Verna et al., 2003	European Journal of Orthodontics	"Bone turnover rate in rats does not influence root resorption induced by orthodontic treatment"	3 Gps / SMD	University	NI	Aarhus University Research Fund	NI	52	Wister rats	6m	NI	Close coil spring	Test	Gp2 16 Gp3 17	Max left 1st molar	Gp2 Orth force + high bone turnover Gp3 Ortho force + low bone turnover	Mesial movement	25g	21	Mesio-lingual RR	Micro-CT, Histomorphometric evaluation	Micro-CT, Histomorphometric evaluation	NI	NI	NI	NI	Root length in microns: Gp1 2495 (423) Gp2 2556 (227) Gp3 2451 (213)	Sig more Percentage of RR in test Gps than Control Gps. No Sig in root length changes between the treated and the control sides within or between groups. The treated side presented more root resorption than the untreated side. The untreated side in the low bone turnover group showed more root resorption.	NI	NI	Only Gp1 SMD with normal bone turn over relevent to this PICO Other outcomes unrelated to this study
													Control	Gp1 19	Max left 1st molar	Gp1 Orth force+ Normal bone turnover	Mesial movement	25g	21								Root length in microns: Gp1 2495 (423)		NI	NI
Ru et al., 2016	Am J Orthod Dentofacial Orthop	"BoneCeramic graft regenerates alveolar defects but slows orthodontic tooth movement with less root resorption"	3 Gps	University	Authors declared no CoI	Natural Science Foundation of China	NI	60	Sprague-Dawley rats	5w	Male	Close coil spring	Test	20	Max left 2nd molar	Bone Ceramic graft	Mesial movement	10g	14, 21, 28	RR craters volume	Micro-CT, Histomorphometric evaluation	Micro-CT, Histomorphometric evaluation	NI	NI	28d: Apical region 0.068 ± 0.002 mm3 14d: Cervical region 0.044 ± 0.001 mm3 28d: Cervical region 0.045 ± 0.001 mm3	NI	NI	Sig RR in control Gp compared to the test Gps in some root areas.	NI	NI	Other outcomes unrelated to our study
													Test	20	Max left 2nd molar	Bio-Oss graft	Mesial movement	10g	14, 21, 28						28d: Apical region 0.070 ± 0.002 mm3 14d: Cervical region 0.054 ± 0.002 mm3 28d: Cervical region 0.056 ± 0.002 mm3				NI	NI
													Control	20	Max left 2nd molar	No grafting	Mesial movement	10g	14, 21, 28						28d: Apical region 0.075 ± 0.002 mm3 14d: Cervical region 0.062 ± 0.002 mm3 28d: Cervical region 0.065 ± 0.002 mm3				NI	NI
Crowther et al., 2017	Eur J Orthod	"Does systemic administration of casein phosphopeptides affect orthodontic movement and root resorption in rats?"	2 Gps	University	Authors declared no CoI	Australian Society of Orthodontics	Ethical approval was obtained from the University of New South Wales	40	Wister rats	11w	NI	Close coil spring	Test	20	Max 1st molar	Diet with CPP (40mg/100g body weight)	Mesial movement	150g	28 (14 CPP & 14 force)	RR crater volume of M root	Micro - CT	Micro - CT	NI	NI	≈0.88 ± 0.196 mm3	NI	NI	No Sig difference between test and control Gp (P = 0.28)	NI	NI	Other outcomes unrelated to this study
													Control	20		Normal diet	Mesial movement	150g	28 (14 CPP & 14 force)						≈1.17 ± 0.18 mm3				NI	NI
Akhoundi et al., 2020	J Dent Res Dent Clin Dent Prospects	"Effect of amitriptyline on orthodontic tooth movement in rats: an experimental study"	3 Gps	University	Authors declared no CoI	Not applicable	Ethics Committee of Tehran University of Medical Sciences	45	Wister rats	NI	male	Close coil spring	Test	15	Max left 1st molar	Daily IP amitriptyline injection of 10mg/kg	Mesial movement	60g	21	The number, width, and depth of resorptive lacunae and osteoclast counts	Histological analysis	Histological analysis	NI	NI	NI	NI	Mean width of resorptive lacuane of mesial root: Amitryptyline Gp: 145.7 ± 127.8 Saline Gp: 214.21 ± 200.5 Control Gp: 258.59 ± 190.09 Mean width of rsorptive lacuane of mesial root: Amitryptyline Gp: 31.3 ± 25.5 Saline Gp: 38.87 ± 33.23 Control Gp: 50.5 ± 34.67 Resorptive lacunae count at mesial root: Amitryptyline Gp: 1.35 ± 1.02 Saline Gp: 1.54 ± 1.54 Control Gp: 2.64 ± 1.46	No Sig in Depth, width of the resorptive lacunae between the study groups (P > 0.05) Sig in number of lacunar with saline Gp have less than amitriptyline Gps (P = 0.038)	No Sig in osteoclast counts between Gps in the mesial and the distal surface (P>0.05).	NI
													Test	15		Daily IP injections of 1 mL of saline solution	Mesial movement	60g	21											NI
													Control	15		No injection	Mesial movement	60g	21											NI
MirHashemi et al., 2013	J Dent	"Effect of atorvastatin on orthodontic tooth movement in male wistar rats"	3 Gps	University	NI	Tehran University of Medical Sciences	US National Institute of Health, ethics committee of Tehran University of Medical Sciences	36	Sprague-Dawley rats	NI	NI	Close coil spring	Test	12	Max left 1st molar	Carbamethyl cellulose (CMC)	Mesial movement	60g	21	RR, osteoclast number	Histological evaluation	Histological evaluation	NI	NI	NI	NI	Resorptive lacunae depth in µm: Mesial: 19.15(29.91) Distal: 17.2(27.01) Resorptive lacunae length in µm: Mesial: 75(110.9) Distal: 18.27(29.61)	No Sig in length or depth of the resorptive lacunae among the groups as measured in both mesial (P = 0.832 and P = 0.843, respectively) and distal (P = 0.398 and P = 0.499, respectively) root aspects.	No Sig among the three Gps in osteoclast counts in the bone adjacent to the mesiobuccal roots of rat molars (P=0.17)	NI	Other outcomes were unrelated to this study
													Test	12		Atrovastatin (5mg/kg)	Mesial movement	60g	21								Resorptive lacunae depth in µm: Mesial: 18.34(25.17) Distal: 9.02(16.66) Resorptive lacunae length in µm: Mesial: 30.08(54.35) Distal: 20.14(36.71)			NI
													Control	12		no medication	Mesial movement	60g	21								Resorptive lacunae depth in micron in µm: Mesial: 19.95(29.56) Distal: 19.29(27.7) Resorptive lacunae length in µm: Mesial: 51.4(79.12) Distal: 69.14(107.9)			NI
Yu et al., 2019	Aust. Orthod. J.	"Effect of combined oral contraceptives on orthodontic tooth movement in a female rat model"	2 Gps	University	NI	Basic Research On the Office of Science and Technology and Talent Work of Luzhou	Ethics approval was gained from the Ethics Committee, Southwest Medical University Stomatological Hospital, China	80	Sprague-Dawley rats	3m	Female	Close coil spring	Test	40	Max 1st molar	Ingested 1.5ml COC (combined oral contraceptive) / daily (0.12 mg/d)	Mesial movement	50g	14, 21, 28	RR area and bone mineral density	Histological evaluation	Histological evaluation	NI	In pixels: 14d: 41984 ± 1668 21d: 74865 ± 3229 28d: 111710 ± 4037	NI	NI	NI	Sig smaller RR in the experimental Gp than in control groups after 7, 14, and 21 days. (p = 0.002) No Sig in the bone mineral density between the experimental and control groups throughout the study period (p > 0.05 at each time point).	No Sig in the bone mineral density between the Gps throughout the study (p > 0.05 for all)	NI	Other outcomes were unrelated to this study
													Control	40		ingested l .5 ml saline (0.9% sodium chloride) / daily	Mesial movement	50g	14, 21, 28					In pixels: 14d: 78810 ± 1637 21d: 171120 ± 10801 28d: 204962 ± 21318						NI
Akhoundi et al., 2016	Dental Press J Orthod	"Effect of supplementary zinc on orthodontic tooth movement in a rat model"	4 Gps	University	Authors declared no CoI	Tehran University of Medical Sciences	Ethics Committee of Tehran University of Medical Sciences	44	Wister rats	NI	Male	Close coil spring	Test	11	Max 1st molar	Zinc: 1.5ppm	Mesial movement	60g	60 Zinc, 21 Force	RR lacunae, osteoclast number	Histological evaluation	Histological evaluation	NI	NI	NI	NI	Number of RL: 0.9 ± 0.9 RL width: 65.1 ± 69.85 RL depth: 26 ± 29.9	No Sig among groups in osteoclast numbers and resorptive lacunae widths and depths.	No Sig in osteoclast numbers and resorptive lacunae widths and depths among study Gps control 0 ppm Gp: zinc M= 0.3 (0.6) D=0.0 (0) 1.5 ppm zinc Gp: M=0.9 (1.6) D=1.2 (1.7) 20 ppm zinc Gp: M=1.5 (1.7) D=1.6 (1.6) 50 ppm zinc Gp: M=1.5 (1.9) D=1.2 (2.2)	NI	Other outcomes were unrelated to this study
													test	11		Zinc: 20ppm	Mesial movement	60g									Number of RL: 0.6 ± 0.8 RL width: 65.65 ± 71.85 RL depth: 30.25 ± 34.65			NI
													Test	11		Zinc: 50ppm	Mesial movement	60g									Number of RL: 0.8 ± 1.0 RL width: 63.4 ± 94.9 RL depth: 28.7 ± 29.9			NI
													Control	11		0ppm	Mesial movement	60g									Number of RL: 1.0 ± 1.5 RL width: 60.3 ± 92.9 RL depth: 19.15 ± 27.6			NI
Gonzales et al., 2011	Am J Orthod Dentofacial Orthop	"Effects of fluoride intake on orthodontic tooth movement and orthodontically induced root resorption"	5 Gps	University	Authors declared no CoI	Grant-in-aid for scientific research from the Ministry of Education, Science, Sports, and Culture of Japan.	Animal Welfare Committee of Nagasaki University, Japan	50	Wister rats	4w	Male	Close coil spring	Test	Gp1: 10 Gp2: 10 Gp3: 10	Max left molar	Gp1: 2w SF + 2 w force Gp2: 4w SF + 2w force Gp3: 12w SF + 2 w force	Mesial movement	50g	Gp1: 14 SF + 14 force Gp2: 14 SF + 14 force Gp3: 14 SF + 14 force	RR area %, volume	SEM, 3D laser scanning microscope	SEM, 3D laser scanning microscope	NI	NI	DB root: GP1: 8.4 ± 1.2 X 106 Gp2: 7.9 ± 1.7 X 106 Gp3: 5.1 ± 0.6 X 106 DP root: Gp1: 7.2 ± 1.5 X 106 Gp2: 5.8 ± 0.5 X 106 Gp3: 2.7 ± 0.8 X 106 M root: Gp1: 1.2 ± 0.1X 106 Gp2: 0.8 ± 0.3 X 106 Gp3: 0.5 ± 0.2X 106	Area % DB root: GP1: 27.8 ± 3.8 Gp2: 27.8 ±3.8 Gp3: 27.8 ±4.6 DP root: Gp1: 23.2 ± 6.3 Gp2: 23.1 ± 5.5 Gp3: 22 ± 4.4 M root: Gp1: 4.7 ± 3.2 Gp2: 4.1 ± 1.7 Gp3: 4.6 ± 1.9	Mean volume diffence control G4 - test Gps(Gp1,Gp2,Gp3) DB root: GP1: 3.53 ± 0.56 X 106 Gp2: 3.8 ± 0.44 X 106 Gp3: 6.82 ± 0.49 X 106 DP root: Gp1: 1.24 ± 0.39 X 106 Gp2: 2.46 ± 0.36 X 106 Gp3: 5.63 ± 0.39 X 106 M root: Gp1: 0.2 ± 0.8X 106 Gp2: 0.6 ± 0.6 X 106 Gp3: 0.9 ± 0.1X 108	Sig (P < 0.01) more RR volume in control Gp than all test Gps in the 3 roots. No Sig in area % of RR between all test Gps and control in the 3 roots.	NI	NI
													Control	10		Gp 4: 0w SF + 2w force	Mesial movement	50g	Gp 4: 0w SF + 2w force						DB root: GP4: 11.9 ± 1 X 106 DP root: Gp4: 8.3 ± 1.5 X 106 M root: Gp4: 1.4 ± 0.10 X 106	Area % DB root: GP4: 28.5 ± 5 DP root: Gp4: 23.8 ± 5.9 M root: Gp4: 5.7 ± 3.2	Mean area % diffence control G4 - test Gps(Gp1,Gp2,Gp3) DB root: GP1: 0.71 ± 2.2 Gp2: 0.65.8 ± 1.72 Gp3: 0.63 ± 1.93 DP root: Gp1: 0.99 ± 2.35 Gp2: 1.11 ± 1.12 Gp3: 2.23 ± 2.35 M root: Gp1: 1 ± 0.1 Gp2: 1.6 ± 1.4 Gp3: 1.1 ± 1.3		NI	NI
Sperl et al., 2020	Biomedicines	"Effects of Histamine Receptor Antagonist Cetirizine on Orthodontic Tooth Movement"	4 Gps/ SMD	University	Authors declared no CoI	German Orthodontic Society, German Research Foundation DFG	Performed according to German law	58	Fischer-344 rats	7w	Male	Close coil spring	Test	20	Max left molar	Cetirizine at concentration 0.87 mg/kg	Mesial movement	25.5g(0.25N)	35 cetirizine treatment + 28 force	RR, osteoclast, osteoblast number	CBCT, Mico-CT, histological	CBCT, Mico-CT, histological	NI	NI	NI	NI	NI	Sig Both investigated cetirizine dosages had no impact on root resorption, Sig increased root resorption at the OTM side of control animals	No Sig in TRAP+ (osteoclast-like) cells and osteoblast number in the control, normal, and high cetirizine dosage Gps, After 28 d of OTM	NI	Other groups and outcomes unrelated to this study
													Test	19		Cetirizine at concentration 3 mg/kg	Mesial movement	25.5g(0.25N)	35 cetirizine treatment + 28 force											NI
													Control	18		Tap water	Mesial movement	25.5g(0.25N)	35 tap water + 28 force										NI	NI
													Control	58		Cl side of the 3 above groups	Mesial movement	0g	Cl side of the 3 above groups										NI	NI
Brunet et al., 2016	Braz. Dent. J.	"Effects of zoledronic acid on orthodontic tooth movement in rats"	4 Gps	University	NI	NI	Ethics Committee for Animals from the Pontifícia Universidade Católica do Paraná	120	Wister rats	9w	Male	Close coil spring	Test	30 then 10 in 14d	Max right 1st molar	Experimental zoledronic acid EZA Gp received a single dose (0.1 mg/kg) of intraperitoneal zoledronic acid+force	Mesial movement	30.59g(30cN)	14	RR percentage, histological findings	Histological evaluation	Histological evaluation	NI	NI	NI	10(60)	NI	No Sig (p<0.05) in RR between Gps.	Sig in number of osteoclast between 2 Gps No Sig (p>0.05) was observed in Hyaline area, Collage I, Collagen III between Gps Mean ± SD: Osteoclasts number 1.96 ± 0.50 Type I collagen 82,66 ± 12,89 Type III collagen 17.34 ± 12.89	NI	Other groups and outcomes unrelated to this study
													Control	30 then 10 in 14d		Control movement CM Gp	Mesial movement	30.59g(30cN)	14							10(80)			Mean ± SD: Osteoclasts number 13.79 ± 4.05 Type I collagen 80.47 ± 8.97 Type III collagen 19.53 ± 8.97	NI
Kirschneck et al., 2020	Annals of Anatomy	"Impact of NSAID etoricoxib on side effects of orthodontic tooth movement"	4 Gps / SMD	University	Authors declared no CoI	German Orthodontic Society	Accordance with the corresponding national authorities Government of Lower Franconia, Bavaria, Germany	40	Fischer-344 rats	7w	Male	Close coil spring	Test	10	Max left 1st molar	7.8 mg/kg/day etoricoxib for three days/week	Mesial movement	25.5g(0.25N)	7 treatment, then 28 force+treatment	RR, osteoclastogenesis, trabecular number and periodontal bone loss	Histomorphometrical, histochemical, Micro-CT analyses	Histomorphometrical, histochemical, Micro-CT analyses	NI	NI	NI	NI	NI	Sig increase in RR compared to untreated CL side after 28days in all Gps: non-medicated group (p = 0.0242) normal three days (p = 0.0110, normal seven days (p = 0.0500) high dose etoricoxib (p = 0.0362) Compared to the non-medicated control: No Sig alter the extent of dental root resorptions with all other groups	Trabecular number No Sig differneces between Gps in Trabecular number, but there is a decrease in number, after 28d of OTM: Non-medicated Gp (p = 0.0849) Normal three days(p = 0.0609), Normal seven days (p = 0.2449), High dose medication(p = 0.5786) Periodontal bone loss: Sig increase in Periodontal bone loss after 28 days of OTM at the orthodontically treated jaw side compared to the con-tralate…	NI	Other outcomes were unrelalted to this study
													Test	10		7.8 mg/kg/day etoricoxib for seven days/week	Mesial movement	25.5g(0.25N)												NI
													Test	10		13.1 mg/kg/day (high dose) for seven days/week	Mesial movement	25.5g(0.25N)												NI
													Control	10		1.5 ml tap water/day	Mesial movement	25.5g(0.25N)												NI
													Control	40 CL		Cl side of the 4 above groups	Mesial movement	0g												NI
Verna et al., 2006	Orthod Craniofac Res	"Influence of steroid drugs on orthodontically induced root resorption"	3 Gps / SMD	University	NI	NI	NI	64	Wister rats	NI	Male	Close coil spring	Test	22	Max left 1st molar	Acute corticosteroid treatment (8 mg/kg/day) for 3 weeks.	Mesial movement	25g	21	Percentage of root resorption	Histology, histomorphometry	Histology, histomorphometry	NI	NI	NI	AC Gp: Mean ± SD % of M and D sides: Coronal: 23.88 ± 14.32 Apical: 22.4 ± 17.61	NI	Sig more RR in the acute group at the mesio-coronal level compared with the control and the chronic group. (P < 0.05): Sig more RR in the Force sides compared to the zero force CL side. No Sig differences in RR between all other groups	NI	NI
													test	23		Chronic corticosteroid treatment (8 mg/kg/day) for 7 weeks.	Mesial movement	25g								CC Gp: Mean ± SD % of M and D sides: Coronal: 15.75 ± 11.78 Apical: 14.33 ± 10.33			NI	NI
													Control	19		No pharmacological treatment	Mesial movement	25g								NC Gp: Mean ± SD % of M and D sides: Coronal: 15.16 ± 12.19 Apical: 12.83 ± 10.45			NI	NI
													Control	19		CL side of control Gp	Mesial movement	0g								Control Gp: Mean ± SD % of M and D sides: Coronal: 7.61 ± 7.69 Apical: 4.855 ± 5.9			NI	NI
Lin et al., 2020	J Int Med Res	"Inhibitory effect of baicalin on orthodontically induced inflammatory root resorption in rats"	3 Gps	University	Authors declared no CoI	Medical and Health Technological Development Program of Shandong Province	Animal Ethics Committee of Shandong University	45	Wister rats	8w	Male	Close coil spring	Test	15	Max right 1st molar	Baicalin (40mg/kg/3 days interval)	Mesial movement	50g	21	RR area	Histological evaluation,	Histological evaluation,	NI	8.73 ± 1.45%	NI	NI	Sig lower RR area ratio in the baicalin Gp than normal saline Control (P < 0.05)	Sig lower RR in test Gp than control	NI	Sig higher Runx-2 in test Gp than control, Sig lower TNF-α in test Gp than control
													Control	15		Normal saline injection	Mesial movement	50g						29.55 ± 4.61%					NI
													Control	15		No injection	No movement	0g						No RR observed					NI
Jang et al., 2020	Appl. Sci.	"Inhibitory effects of 4-hexylresorcinol on root resorption induced by orthodontic tooth movement"	2 Gps	University	Authors declared no CoI	Cooperative Research Program for Agriculture Science and Technology Development	Institutional Animal Care and Use Committee of Gangneung-Wonju National University.	40	Sprague-Dawley rats		20 female, 20 males	Close coil spring	Test	20	Max 1st molar	12.8 mg/kg of 4-hexylresorcinol/2w	Mesial movement	120g	28	Ration of root length, root volume to the total volume, histological and immunohistochemistry finding	Micro-CT, Western blot analysis, immunohistochemistry	Micro-CT, Western blot analysis, immunohistochemistry	In male Gp, Mean ratios of root length: D root: 1.00 ± 0.09 C root: 0.95 ± 0.11 M root: 0.99 ± 0.06 In female Gp, Mean ratios of root length: D root: 1.00 ± 0.07 C root: 0.95 ± 0.08 M root: 0.98 ± 0.09	NI	Percentage root volume/total volume: Male: 71.69 ± 0.88% Female: 71.52 ± 1.85%	NI	NI	Sig higher ratio of root length and root volume to the total volume in the experimental group compared to those in the control group (p < 0.05), Histological analysis, the findings for active root resorption were similar in both groups, The area of active root resorption was more frequently observed in the control group	NI	Sig high expression levels of OPG, RANKL, Runx2, and AP in the experimental Gp than Control Gp (p < 0.05, (p = 0.014, 0.009, 0.015, and 0.016, respectively)) The relative expression of OPG, RANKL, Runx2, and AP in the male experimental Gp was 1.90 ± 0.13, 1.78 ± 0.06, 1.83 ± 0.23, respectively The OPG-to-RANKL ratios for males were 1.07 ± 0.05 in the test Gp, Sig differ from the control Gp (p >0.…
													Control	20		Solvent without 4-hexylresorcinol	Mesial movement	120g	28				In male Gp, Mean ratios of root length: D root: 0.94 ± 0.08 C root: 0.81 ± 0.10 M root: 0.81 ± 0.10 In female Gp, Mean ratios of root length: D root: 0.94 ± 0.06 C root: 0.82 ± 0.03 M root: 0.76 ± 0.06		Percentage root volume/total volume: Male: 69.25 ± 1.51% Female: 68.68 ± 0.79%				NI	The relative expression of OPG, RANKL, Runx2, and AP in the male control Gp was 1.00 ± 0.15, 1.11 ± 0.10, 1.12 ± 0.20, and 1.32 ± 0.42, respectively. The relative expression of OPG, RANKL, Runx2, and AP in the female control Gp was 0.81 ± 0.04, 0.94 ± 0.13, 1.16 ± 0.75, and 1.52 ± 0.16, respectively. The OPG-to-RANKL ratios for males were 0.91 ± 0.17 for the control Gp, Sig differ from test Gp (p…
Li et al., 2021	American J of Orthodontics and Dentofacial Orthodpedics	"Notch signaling inhibition protects against root resorption in experimental immature tooth movement in rats"	2Gps and 3 sub Gps	University	Authors declared no CoI	National Natural Science Foundation of China	Ethical board of West China Hospital of Stomatology	80	Inbred Wistar rats	4w, 11w	Male	Close coil spring	Test	20	Max 1st molar	Gp 1: Orthodntic force	Mesial movement	10g	21	Mesial root volume, TRAP, Jagged1, Notch2, IL-6, and RANKL	Micro - CT immunohistochemical staining and RT-PCR	Micro - CT immunohistochemical staining and RT-PCR	NI	NI	Approximately Gp 1: Immature total 0.0869 ± 0.0244 mm3	NI	the ratio of the RR volume immature 6.78%	Less RR in Immature Gp than Mature Gp No Sig RR volume between the Gps	Sig in odontoclasts number were in the immature tooth Gp compared with the mature tooth Gp (P<0.001), No Sig in the number of osteoclasts showed between the immature tooth Gp and the mature tooth Gp (P<0.05)	Sig Expression of Jagged1 in immature compared to mature	Other groups and outcomes not relevant to this study or missing data.
													Control	2 Gps 10 each		Gp 2: Sham control Gp 3: Balnk contol	No movement	0g	21						0.1218 ± 0.0123 mm3		Mature 7.34%			Sig Notch2, IL-6,Jagged 1 and RANKL in mature than is higher immature (P<0.01)
Chung et al., 2008	J of cellular Pathology	"OPN deficiency suppresses appearance of odontoclastic cells and resorption of the tooth root induced by experimental force application"	2Gps / SMD	University	NI	Japanese Ministry of Education	Animal Welfare Committee of Tokyo Medical and Dental University	22	Mice	48 ± 3.6w	Ni	Close coil spring	Test	11	Max right 1st molar	Gp2: force+OPN deficient	Mesial movement	10g	21	Change in root thickness %	Micro-CT	Micro-CT	NI	NI	NI	NI	Change in root thickness % , from pulpal wall to mesial surface: (Ausing data plot analtzer from figures) Gp2: 68 ± 3	Sig (P <0.01) more decrease in root thickness % in control Gp than test Gp.	Sig more odontoclasts and osteoclast in both test Gp than in both control Gp, and less in force+OPN defiecient Gp than in force+OPN normal Gp.	NI	Other groups and outcomes not included either due to missing data or not relevant.
													Control	11	Max left 1st molar	Gp1: force+OPN normal	No movement	0g	21								Gp1: 52 ± 4			NI
Lim et al., 2011	Am J Orthod Dentofacial Orthop	"Physical properties of root cementum: part 15. Analysis of elemental composition by using proton-induced x-ray and gamma-ray emissions in orthodontically induced root resorption craters of rat molar cementum after exposure to systemic fluoride"	2 Gps	University	Authors declared no CoI	NI	Westmead Hospital Animal Ethics Committee, project	20	Wister rats	7w	Female	Close coil spring	Test	10	Mand left 1st molar	Systemic fluoridated water (100ppm)	Mesial movement	100g	14	Mineral concentration,	Histological evaluation, light microscope	Histological evaluation, light microscope	NI	NI	NI		Mineral content: Fluoride: 9791.25 Zinc: 174.04 Sodium: 8232.04 Calcium: 26.1%	Sig reduction in both length and depth of resorptive lesions in fluoride Gp (P < 0.01) The differences between RR crater tooth structure and normal tooth, and also between the dentin and the cementum, of the fluoride and no-fluoride groups were marginally significant (P ˂ 0.05) Root resorption craters of fluoride group had significantly increased concentrations of F and Zn (P ˂ 0.01) and marginal…	NI	Mean concentration of sodium in fluoride Gp: 14091.54 ppm, SE: 440.96 Mean concentration of fluorine in fluoride Gp: 18661.04 ppm Mean concentration of aluminum in cementum in fluoride Gp: 307.125 ppm, SE: 55.33 Mean concentration of aluminum in dentine in fluoride Gp: 125.21 ppm Mean concentration of zinc in fluoride Gp: 270.29 ppm, SE: 16.06 Marginally Sig increases in cementum aluminum compare…	Other outcomes unrelated to this study
													Control	10		Non-fluoridated water	Mesial movement	100g	14								Mineral content: Fluoride: 18661.04 Zinc: 270.29 Sodium: 14091.54 Calcium: 35.58%		NI
Sringkarnboriboon et al., 2003	J Dent Res	"Root resorption related to hypofunctional periodontium in experimental tooth movement"	2 Gps	University	NI	Grants-in-Aid for Scientific Research	Animal Ethics Committee of Tokyo Medical and Dental University	20	Sprague-Dawley rats	5-8w	Male	Close coil spring	Test	10	Mand left 1st molar	Hypofunctional periodontium	Mesial movement	50g	15	RR lacunar length, depth, and area	Histochemical Analysis	Histochemical Analysis	NI	RR lacunar area: 0.06 ± 0.01 mm2	NI	NI	RR lacunae length: 1.09 ± 0.18mm2 RR lacunae depth: 0.16 ± 0.01 mm2	Sig greater RR lacunar length, depth, and area, in the test Gp compared to control Gp. (P<0.05)	Histologically In both Gps, root resorption had occurred on the disto-apical third of the distal root facing the alveolar bone in the compression zone In the test Gp, the roots were resorbed extensively into dentin The test Gp demonstrated a narrow periodontal width, atrophic changes, derangement of principal collagen fibers and fewer Fibroblast compared to control Gp	NI
													Control	10		Normal periodontium	Mesial movement	50g	15					RR lacunar area: 0.02 ± 0.01 mm2			RR lacunae ength: 0.49 ± 0.19mm2 RR lacunar depth: 0.06 ± 0.02mm2			NI
Kirschneck et al., 2014	Eur J Pharmacol	"Strontium ranelate improved tooth anchorage and reduced root resorption in orthodontic treatment of rats"	4 Gps	University	NI	Faculty of Medicine at the University of Regensburg	The government of Upper Palatinate, Bavaria, Germany	48	Wister rats	40 ± 3d	NI	Close coil spring	Test	12	Max left 1st molar	Gp1: strontium ranelate 900mg/kg	Mesial movement	25.58g(0.25N)	21 treatment, 14 treatment+force	Relative RR %	CBCT, Histomorphometryandhistochemistry, gene expression analysis	CBCT, Histomorphometryandhistochemistry, gene expression analysis	NI	NI	NI	Relative root resorption in MB root %: 1.92 ± 0.75	NI	RR is more in Sr-ranelate than control Gp in the acute group at the mesio-coronal level compared with the control and the chronic group (P < 0.05): Sig more RR in the Force sides compared to the zero force CL side No Sig differences in RR between all other groups	Sig more TRAP positive cell in control Gps than in Sr ranelate Gps TRAP positive cell count in Sr-ranelate Gp in MB root: 11.3 ± 1.0 The strontium ranelate Gp only showed single osteoclasts in the periodontal ligament and at the bone surfaces of the compression areas with few and shallow resorption areas A Sig lower in the test Gps than the control Gps regarding the number of clastic cells and re…	Sig reduction in relative gene expression in the animals treated with strontium ranelate for osteoclastic markers but not for OPG-RANKL A Sig decrease in in the relative gene expression in cathepsin K, RANK, and CLC-7 ; 3.92, 5.53- and 3.29-fold respectively, in test Gps than control Gps No Sig in expression levels of TRAP, OPG and RANKL between the Gps
													Test	12		Gp2: strontium ranelate 900mg/kg	Mesial movement	25.58g(0.25N)	21 treatment, 28 treatment+force
													Control	12		Gp3: physiological saline solution	Mesial movement	25.58g(0.25N)	21 treatment, 14 treatment+force							Relative root resorption in MB root %: 8.49 ± 1.51	NI		In control Gp: TRAP positive cell count in MB root: 22.5 ± 2.4 Numerous and profound resorption lacunas with several multi-nuclear and mononuclearTRAP-positive cells,especially in the compression areas at both bone and root surfaces
													Control	12		Gp4: physiological saline solution	Mesial movement	25.58g(0.25N)	21 treatment, 28 treatment+force
Rafiei et al., 2015	Dent Res J (Isfahan)	"Systemic effects of fluoxetine on the amount of tooth movement, root resorption, and alveolar bone remodeling during orthodontic force application in rat"	2 Gps	University	Authors declared no CoI	None	NI	30	Rat	8-10w	Male	Close coil spring	Test	15	Max left 1st molar	Fluoxetine injection 10 mg/kg/ 5 times/week for 1 month	Mesial movement	50g	30 treatment, 21 treatment+ force	RR area	Histological analysis	Histological analysis	NI	NI	NI	Root resorption rate: 0.14% ± 0.35%	Number of root resorption lacuna: 1.21 ± 0.67	No Sig between the two groups regarding bone apposition rate (P = 0.83), external root resorption rate (P = 0.1), and mean number of root resorption lacunae (P = 0.16)	Mean bone apposition rate 7.02% ± 4.05% No Sig in bone apposition rate between the 2 Gps (P = 0.83)	NI
													Control	15		Normal saline injection	Mesial movement	50g	30 treatment, 21 treatment+ force							Root resorption rate: 0.49% ± 0.36%	1.75 ± 0.98		Mean bone apposition rate 6.52% ± 3.91%	NI
Seifi et al., 2016	Cell J	"The Effect of An Angiogenic Cytokine on Orthodontically Induced Inflammatory Root Resorption"	5 Gps	University	Authors declared no CoI	Shahid Beheshti University of Medical Science	Ethics Committee of Shahid Beheshti University of Medical Science.	50	Wister rats	4m	Male	Close coil spring	Test	3 Gps of 10 each	Max left 1st molar	E10: 10 ng (basic fibroblast growth factor) bFGF + force E100: 100 ng bFGF + force E1000: 1000 ng bFGF + force	Mesial movement	60g	21	number and area of RR lacunae	Histological evaluation	Histological evaluation	NI	E10: 0.231 ± 0.016×10-2 E100: 0.196 ± 0.001×10-2 E1000: 0.127 ± 0.001×10-2	NI	NI	Number of resorptive lacunae E10: 1.8000 ± 0.7235 E100: 1.3333 ± 0.7653 E1000: 0.9667 ± 0.7986	Sig (P < 0.05) higher number of RR lacunae in control Gp than both 3 test Gps higher area of resorptive lacunae in control Gp than E10 Gp	Sig in number of osteoclasts and Number of Howship's lacunae higher in test Gps than control Gp Number of Howship’s lacunae E10: 3.4000 ± 0.9660 E100: 4.0667 ± 0.8577 E1000: 4.5000 ± 0.5931 Number of osteoclasts E10: 3.9667 ± 0.4830 E100: 5.0333 ± 0.7927 E1000: 6.3333 ± 0.6666	NI	Other groups and outcomes unrelated to this study
													Control	10	Max right 1st molar	Orthodontic force + buffer saline	Mesial movement	60g	21				NI	0.277 ± 0.001×10-2	NI	NI	Number of resorptive lacunae 4.1667 ± 0.8923		Number of Howship’s lacunae: 1.9333 ± 0.4661 Number of osteoclasts 3.4000 ± 0.9660	NI
Aghili et al., 2015	Dent Res J	"The effect of budesonide on orthodontic induced root resorption"	2 Gps / SMD	University	Authors declared no CoI	NI	Ethics and Research Committee of the School of Dentistry, Shahid Sadoughi University of Medical Sciences	30	Wister rats	3m	Male	Close coil spring	Test	15	Max right 1st molar	2.5 mg/rat/day of budesonide 0.5 mg/ml	Mesial movement	50g	14	RR (mean length of the root periphery to the sum of the length of resorptive lacunae)	Histological analysis	Histological analysis	NI	NI	NI	Amount of RR was defined as the mean length of the root periphery to the sum of the length of resorptive lacunae, Total percentage of RR: 5.7 ± 22	NI	Sig RR in the force side of the control Gp, than the non-foce side. No Sig RR between the the test and force side of the control Gp.	NI	NI
													Control	15		Normal saline	Mesial movement	50g	14							Total percentage of RR: 5.2 ± 18			NI	NI
													Control	15 CL side of the control Gp	Max left 1st molar	Normal saline	No movement	0g	14							Total percentage of RR: 2.9 ± 1.0			NI	NI
Shirazi et al., 2017	Iran J Basic Med Sci	"The effect of caffeine on orthodontic tooth movement in rats"	4 Gps	University	Authors declared no CoI	None	Ethics Committee of Tehran University of Medical Sciences	40	Sprague dawley rats	NI	Male	Close coil spring	Test	10	Max 1st molar	Caffeine: 1g/l	Mesial movement	60g	14	RR lacunae depth, osteoclats number	Histological analysis	Histological analysis	NI	NI	NI	NI	Max resorptive lacunae depth (Mean ± SEM): 0.035 ± 0.006	Sig resorptive lacunae depths between each test Gps and control Gp, (P < 0.05) No Sig resorptive lacunae depths between test Gps (P > 0.05)	Sig in osteoclast number between each test Gps and control Gp, No Sig between the test Gps. Osteoclast count (Mean ± SEM): 5.400 ± 1.074	NI
													Test	10		Caffeine: 2g/l	Mesial movement	60g	14								Max resorptive lacunae depth (Mean ± SEM): 0.038 ± 0.007		Osteoclast count (Mean ± SEM): 4.400 ± .843	NI
													Test	10		Caffeine: 3g/l	Mesial movement	60g	14								Max resorptive lacunae depth (Mean ± SEM): 0.031 ± 0.009		Osteoclast count (Mean ± SEM): 4.200 ± 0.919	NI
													Control	10		Caffeine: 0g/l	Mesial movement	60g	14								Max resorptive lacunae depth (Mean ± SEM): 0.462 ± 0.004		Osteoclast count (Mean ± SEM): 7.300 ± 1.337	NI
Aghili et al., 2013	Dent Res J (Isfahan)	"The effect of ovalbumin on orthodontic induced root resorption"	4 Gps / SMD	University	NI	NI	Ethics Committee, Shahid Sadoughi University of Medical Sciences	30	Wister rats	3m	NI	Close coil spring	Test	15	Max left 1st molar	2mg Ovalbumine	Mesial movement	50g	14	RR percentage area	Histological evaluation	Histological evaluation	NI	33.5.46 ± 5.7	NI	NI	NI	No Sig (P > 0.05) in RR area and volume in test Gp than Control Gp	NI	NI	Other groups and outcomes unrelated to this study
													Control	15	Max left 1st molar	0mg Ovalbumine	Mesial movement	50g	14				NI	23.9 ± 7.2	NI	NI	NI		NI	NI
Seifi et al., 2015	J Dent (Shiraz)	"The Effect of Ovariectomy and Orchiectomy on Orthodontic Tooth Movement and Root Resorption in Wistar Rats"	4 Gps	University	Authors declared no CoI	NI	Animal Committee in Dental Research Center of Shahid Beheshti University of Medical Sciences	40	Wister rats	60d	Female	Close coil spring	Test	10	Max right 1st molar	Ovariectomized female	Mesial movement	60g	21	RR lacunae area	Histological analysis	Histological analysis	NI	RR lacunae area: 0.0043 ± 0.0006 mm2	NI	NI	NI	Sig less RR in both test Gps than both control Gps (P= 0.001)	NI	NI	Other outcomes unrelated to this study
											Female		Control	10		Healthy female	Mesial movement	60g	21					RR lacunae area: 0.0081 ± 0.0005 mm2					NI	NI
											Male		Test	10		Orchiectomized male	Mesial movement	60g	21					RR lacunae area: 0.0041 ± 0.0007 mm2					NI	NI
											Male		Control	10		Healthy male	Mesial movement	60g	21					RR lacunae area: 0.0079 ± 0.0004 mm2					NI	NI
Bielaczyc et al., 1997	Rocz Akad Med Bialymst	"Ultrastructural changes on the root surface in "pressure zone" after experimental movement of teeth in young rats fed a low calcium and vitamin D-deficient diet"	2 Gps	University	NI	NI	NI	20	Wister rats	30d	Male	NI	Test	10	Max incisors	Deficient diet(0.04%Ca,0.7%P,-veVitD)	Lateral tipping movement	50g	21	Change in root surface structure	Histological analysis	Histological analysis	NI	NI	NI	NI	The surface of the root of the test was rough and porous, with resorptive cavities, and few cells resemble osteoclasts	NI	NI	NI
													Control	10		Normal diet (1.2%Ca, 0.7%P,+ve Vit D)	Lateral tipping movement	50g	21								The surface of the root in the control, cementum densly packed, no cells on the surface		NI	NI
Foo et al., 2007	Am J Orthod Dentofacial Orthop	"Physical properties of root cementum: Part 9. Effect of systemic fluoride intake on root resorption in rats"	4 Gps	University	NI	NI	Ethics approval, Westmead Hospital Animal Ethics Committee	32	Wister rats	8w	Female	Close coil spring	Test	10	Mand left 1st molar	Fluoridated water 100ppm	Mesial movement	100g	14	RR craters volume	Micro-CT	Micro-CT	NI	NI	Crater volume: 0.078.8(0.031-0.128) Mean difference compare to control (SE) : 0.0361 (1.461)	NI	NI	No Sig in RR craters between test and control Gps (P > 0.05)	NI	NI	Other groups not included where animals less than 10
													Control	10		Unfluoridated deionized water	Mesial movement	100g	14						Crater volume: 0.0425 (0.0049-0.1431) Mean difference compare to test Gp (SE) : -0.0361 (1.461)				NI	NI
Ullrich et al, 2021	Eur J Orthod	"The role of HIF-1α in nicotine-induced root and bone resorption during orthodontic tooth movement"	4 Gps / SMD	University	Authors declared no CoI	The German Research Foundation	The ethics committee of the University of Regensburg, Germany	20	Fischer-344 rats	7w	Male	Close coil spring	Test	10	Max left 1st molar	l-Nicotine+force	Mesial movement	25.5g	14	RR area, osteoclastogenisis, HIF-1α expression, bone morphology	Micr-CT, Histological Immunohistological HIF-1α staining	Micr-CT, Histological Immunohistological HIF-1α staining	NI	N	NI	≈ 0.6%	NI	No Sig: in the visible area of RR between Nicotine administration + OTM compared with OTM without nicotine - between the Gps with or without nicotine administration Sig: increase in TRAP-positive area and osteoclastogenisiis in nicotine+OTM thans control groups,	Sig reduction in bone volume (BV/TV) after 2 weeks of OTM comapred to control Not Sig in the reduction in bone volume and mean TbTh by OTM nicotine administration	NI	Other outcomes unrelated to this study
													Test	10		phosphate buffer saline+force	Mesial movement	25.5g	14							≈0.2%	NI			NI
													Control	10		l-Nicotine	No movement	0g	14							≈ 0.05	NI			NI
													Control	10		phosphate buffer saline	No movement	0g	14							≈0.05	NI			NI
