# Supplementary material for: Under pressure—mechanisms and risk factors for orthodontically induced inflammatory root resorption: a systematic review
Source: Eur J Orthod. 2023 Jun 27;45(5):612–26. doi: 10.1093/ejo/cjad011 (PMC10505745; doi:10.1093/ejo/cjad011)
Supplement: cjad011_suppl_Supplementary_Table_S13 [file cjad011_suppl_supplementary_table_s13.xlsx]

## Sheet: PICO 3A, 3B Human studies
Supplementary Table 13: Risk of Bias Human Studies (PICO 3A and 3B)
Authors	Type of the study	Tool used	Overall Judgement	Authors2	Type of the study2	Tool used2	Overall Judgement2
Al-Qawasmi et al., a2003	Retrospective case-control study	N-O Scale	High risk	Kook et al, 2003	Retrospective cohort	N-O Scale	Low risk
Al-Qawasmi et al., b2003	Retrospective case-control study	N-O Scale	Low risk	Lee and Lee, 2015	Retrospective cohort	N-O Scale	Medium risk
Behnaz et al., 2020	Retrospective cohort	N-O Scale	Low risk	Li et al., 2021	Retrospective cohort	N-O Scale	Low risk
Brin et al, 1991	Retrospective cohort	N-O Scale	low risk	Linhartova et al., 2013	Retrospective Case-control study	N-O Scale	Low risk
Brusveen et al., 2012	Retrospective cohort	N-O Scale	Low risk	Linhartova et al., 2017	Retrospective Case-control study	N-O Scale	Low risk
de Castilhos et al., 2019	Retrospective case-control study	N-O Scale	Low risk	Llamas-Carreras et al., 2010	Retrospective cohort	N-O Scale	Low risk
Chan et al, 2006	RCT	RoB 2	Some concern	Llamas-Carreras et al., 2012	RCT	RoB 2	Some concern
Ciurla et al., 2021a	Retrospective case-control study	N-O Scale	Low risk	Malmgren et al., 1982	Retrospective cohort	N-O Scale	High risk
Ciurla et al., 2021b	Retrospective case-control study	N-O Scale	Low risk	Huang et al, 2021	RCT	RoB 2	Some concern
Dalaie et al, 2021	RCT	RoB2	Some concern	Mann et al, 2022	CCT	ROBIN-1	Medium risk
Dermaut and De Munck, 1986	CCT	ROBIN-1	Medium risk	Marques et al., 2010	Retrospective case-control study	N-O Scale	Medium risk
Dudic et al, 2017	RCT	RoB 2	some concern	McNab et al., 1999	Retrospective cohort	N-O Scale	Low risk
Esteves et al., 2007	Retrospective cohort	N-O Scale	Medium risk	Mirabella and Årtun, 1995	Retrospective case-control study	N-O Scale	High risk
Fontana et al., 2012	Retrospective case–control study	N-O Scale	Low risk	Motokawa et al., 2013	Retrospective cohort	N-O Scale	Low risk
Giannopoulou et al, 2008	RCT	RoB 2	Low risk	Nanekrungsan et al., 2012	Retrospective cohort	N-O Scale	Medium risk
Gülden et al., 2009	Retrospective Case-control study	N-O Scale	Medium risk	Nigul and Jagomagi, 2006	Retrospective cohort	N-O Scale	Medium risk
Guo et al., 2015	Prospective case-control	N-O Scale	Medium risk	Nishioka et al., 2006	Retrospective case-control study	N-O Scale	Low risk
Harris and Baker, 1990	Retrospective cohort	N-O Scale	Low risk	Owman-Moll and Kurol, 2000	Retrospective case-control study	N-O Scale	High risk
Hendrix et al., 1994	Retrospective cohort	N-O Scale	High risk	Pereira et al., 2014	Retrospective cohort	N-O Scale	Medium risk
Iber-Díaz et al, 2020	Retrospective case-control study	N-O Scale	Low risk	Pereira et al., 2016	Retrospective cohort	N-O Scale	Medium risk
Iglesias-Linares et al, 2012	Retrospective case-control study	N-O Scale	Low risk	Picanço et al., 2013	Retrospective cohort	N-O Scale	Low risk
Iglesias-Linares et al., 2012	Retrospective case-control study	N-O Scale	Low risk	Sameshima and Sinclair, 2004	Retrospective case-control study	N-O Scale	High risk
Iglesias-Linares et al., 2012	Retrospective cohort	N-O Scale	Low risk	Sharab et al., 2015	Retrospective Case-control study	N-O Scale	Low risk
Iglesias-Linares et al., 2013	Retrospective case-control study	N-O Scale	Low risk	Spurrier et al., 1990	Retrospective cohort	N-O Scale	Low risk
Iglesias-Linares, 2014	Retrospective case-control study	N-O Scale	Low risk	Taner et al., 1999	Retrospective cohort	N-O Scale	Low risk
Karadeniz et al., 2011	RCT	RoB 2	Low risk	Villa et al., 2005	CCT	ROBIN-2	Critical
Kolcuoglu and Zainab Oz, 2019	CCT	ROBIN-1	Moderate risk	Yilmaz et al, 2021	RCT	RoB 2	Low risk
Melo et al, 2018	Retrospective case-control study	N-O Scale	Low risk
