# Supplementary material for: Under pressure—mechanisms and risk factors for orthodontically induced inflammatory root resorption: a systematic review
Source: Eur J Orthod. 2023 Jun 27;45(5):612–26. doi: 10.1093/ejo/cjad011 (PMC10505745; doi:10.1093/ejo/cjad011)
Supplement: cjad011_suppl_Supplementary_Table_S14 [file cjad011_suppl_supplementary_table_s14.xlsx]

## Sheet: Table 14
Supplementary Table 14: PICO 3A, Detailed Studies' Description and Outcomes
Authors	Publisher/Journal	Title	Study type / design	Setting	CoI	Funding	Ethics	Participante total (n)	Ethenicity	Gps	Participants (N)	Age at the start of Treatment Mean ± SD (range) in years	Gender Distribution (% females)	Target teeth	Intervention	Type of force	Amount of force	Follow-up, mean ± SD (range)	What to measure relevent to this study	Methods to measruing the outcome	Grading the outcome	Gping the outcome	Mean RR mm(SD), or RR N(%)	Main outcomes Finding Sig	2nd outcomes: GI % mean ± SD	2nd outcomes: P.D.D	2nd outcomes: Other P.D outcomes	Notes
Chan et al., 2004	Eur J Oral Sci	"A new method for volumetric measurement of orthodontically induced root resorption craters"	RCT / SMD	University	NI	NI	Central Sydney Area Health Services Human ethics review committee, United Dental Hospital, Australia	10	NI	Test	10	NI	NI	1st Max Premolars	Light force Heavy force	Tipping	25g 225g	28d	RR craters volumes	SEM	NI	NI	Mean volume of craters X 105 μm3: Total: 557.21 Light: 291.69 Heavy: 898.62	Sig in RR volume between experimental and control Gps	NI	NI	NI	Other outcomes either not related to this study or small Gp size
										Control	10 (CL premolars)				no force	No force	0 gm	28d					Mean volume X 105 μm3: 2.2		NI	NI	NI
Dermaut and Munck, 1986	Am J Orthod Dentofacial Orthop	"Apical root resorption of upper incisors caused by intrusive tooth movement: A radiographic study"	NRCI (CCT) / 2 Gps	University	NI	NI	NI	20	NI	Test	15	15 (11-37)y	50	Max incisors	3.6mm intrusion	Intrusive	100g	29(8-64)w	RR through root length measurement	L-Ceph	NI	NI	18% RR / original Root length RR in length: 2.5mm	Sig between mean root length between the Gps Low correlations of coefficients between the amounts of intrusion and resorption No relation between the duration of intrusion and the amount of resorption	NI	NI	NI	Other outcomes are not related to this study
										Control	15	22(16-25)y	46.67		no force	No force	0g	28(24-32w					0		NI	NI	NI
Dudic, 2017	Eur J Orthod	"Orthodontically induced cervical root resorption in humans is associated with the amount of tooth movement"	RCT / SMD	University	Authors declared no CoI	The Swiss National Science Foundation	Informed consent, Medical Ethics Committee of our University approved the study	30	NI	Test	30	16.7 (11.3-43)	66.67	Premolars	Orthdontic movement	Tipping	101.97g (1 N)	8w	RR volume	Micro-CT	NI	NI	Mean RR mm3(SD): 0.00055 (0.00037)	Sig in RR between the 2 groops (P < 0.001).	NI	NI	NI
										Control	30	16.7 (11.3-43)	66.67		No orthodontic movement	No force	0g	8w					Mean RR mm3(SD): 0.00003 (0.00010)		NI	NI	NI
Giannopoulou et al., 2008	J. Clin. Periodontol.	"Periodontal parameters and cervical root resorption during orthodontic tooth movement"	RCT / SMD	University	Authors declared no CoI	The Swiss National Science Foundation	Informed consent, Medical Ethics Committee of the University of Geneva	16	NI	Test	16(29 premolar)	17.7 (11.3-43.0)	75	Premolars	Buccal force	Tipping	101.97g (1 N)	8w	RR percentage, PI, GI, BOP, PPD	Micro-CT, Periodontal probe, Basic diagnostic set	NI	NI	Severity ofl cervical resorption (calculted through data figure software of the bar chart): Sever resorption: 93.02% Moderate resorption: 3.88% No resorption: 3.81% No resortion: 5%	Sig (P < 0.001) increase in resorption in test Gp than control Gp, No Sig between RR and patient hygiene level No Sig in Periodontal parameter(PI, GI, BOP, PPD) between the Gps,	No Sig in GI between the Gps Beginning: GI: 8.0% After 28-49d: GI: 11.8% After 56-77d: GI: 19.8%	No Sig in PPD between the Gps Beginning: PPD(mm): 2.20 ± 0.31 After 28-49d: PPD: 2.35 ± 0.38 After 56-77d: PPDmm: 2.36 ± 0.44	No Sig in Periodontal parameter(PI, BOP) between the Gps Beginning: PI: 17.7% BOP(positive): 3.2% After 28-49d: PI: 21.5% BOP(positive): 3.7% After 56-77d: PI: 24.7% BOP(positive): 6.5%
										Control	16(CL 18 premolar)		75		no force	No force	0g	8w					Severity ofl cervical resorption(calculted through data figure software of the bar chart): Sever resorption: 5.8% Moderate resorption: 31.22% No resortion: 62.98%		No Sig in GI between the Gps Beginning: GI: 9.1% After 28-49d: GI: 6.6% After 56-77d: GI: 17.5%	No Sig in PPD between the Gps Beginning: PPD(mm): 2.05 ± 0.27 After 28-49d: PPD mm: 2.30 ± 0.38 After 56-77d: PPD mm: 2.39 ± 0.39	No Sig in Periodontal parameter(PI, BOP) between the Gps Beginning: PI: 17.5% BOP(positive): 10.0% After 28-49d: PI: 20.0% BOP(positive): 4.1% After 56-77d: PI: 26.6% BOP(positive): 9.1%
Brin et al.,1991	Eur J Orthod	"The influence of orthodontic treatment on previously traumatized permanent incisors"	Retrospective cohort / 4 Gps	University	NI	Hebrew University- Hadassah School of Dental Medicine, Alpha Omega Fraternity, and the Hadassah Medical Organization	NI	57	NI	Test	57	11.3 + 2.0	NI	Incisors	Orthdontic movement	Tipping	NI	Variable	RR percentage	PA radiograph	Malmgren Levander Index	Gp1: grade 5	Sever RR Gp = grade 5 Mean N(SD): Sever RR 9(7.8%) Absence 106(91.4%)	Sig in: (P<0.05) RR prevelance in test Gp more than control Gp.	NI	NI	NI
										Control		NI	NI		No orthodontic movement	No force	NI	Variable				Gp 2: Grade 1-4	Mean N(SD): Absence 103 (99.0%)		NI	NI	NI
Fontana et al., 2012	Am J Orthod Dentofacial Orthop	"Association analysis of clinical aspects and vitamin D receptor gene polymorphism with external apical root resorption in orthodontic patients"	Retrospective case–control study / 3 Gps	University	Authors declared no CoI	The Coordenacao de Aperfeic ¸oamento de Pessoal de Nıvel Superior	The ethical committee in research at Pontificia Unieversidade Catholica	377	White Brazilians	Test	Gp1 160, Gp 2 179	15.33 ± 2.64 (9.9-20) 14.50 ± 3.01	55.31	Max Incisors	Orthodontic treatment in paitents with TaqI vitamin D receptor gene polymorphism	Different movements	NI	6 months	EARR proportion (treated/untreated)	PA radiograph	NI	Gp1: EARR ≤1.43 mm, Gp2: EARR >1.43 mm,	Mean mm(SD) Gp1: 0.81 mm; Gp2: 2.24 mm	Higher proportion of EARR in the treated patients (EARR ≤1.43 mm, 0.81 mm;EARR >1.43 mm, 2.24 mm) compared with the untreated subjects (EARR, 0.05 mm). A weak protection effect of allele C against EARR in untreated subject vs treated subject (CC 1 CT 3 TT, [P = 0.091]).	NI	NI	NI	Other outcomes (genotypes and alleles differences) are insignificant
										Control	38	16.64 ± 1.93 (11-19)	53.75		No orthodontic movement	No force	NI	6 months				Gp 3: untreated subjects	Mean mm(SD) Gp3: 0.05mm		NI	NI	NI
Dalaie et al, 2021	Dental Press J Orthod	"Effect of orthodontic forces on root length of immature mandibular second premolars: a split-mouth randomized clinical trial"	RCT / SMD	University and private	Authors declared no CoI	NI	Ethics committee of Shahid Behehsti University	32	NI	Test	32	(10-13)	NI	Mand 2nd Premolars with immature apex	Orthdontic movement	Alignment be main archwire	NI	18 ± 3 months	Change in root length	PA radiograph	NI	NI	T2 Mean mm(SD): 13.64(0.51) T3 Mean mm(SD) : 14.42(0.63)	Sig increase in root length in test group as compared to control group	NI	NI	NI	NI
										Control			NI		No orthodontic movement	No force	NI	18 ± 3 months					T2 Mean mm(SD): 13.17(0.54) T3 Mean mm(SD) : 14.36 (0.67)		NI	NI	NI
Huang et al, 2021	Clin. Oral Investig.	"Tissue-specific biomarkers in gingival crevicular fluid are correlated with external root resorption caused by constant mechanical load: an in vivo study"	RCT / SMD	University	Authors declared no CoI	Faculty research grant of Yonsei University College of Dentistry	Informed consent, institutional review board of Yonsei University Dental Hospital	11	NI	Test	11	23.5 (18.3-37.7)	63.64	Premolars	Orthdontic movement	Tipping	100g	8w	GCF, PI, GI	Micro-CT, ELISA (Bio-Rad protein assay), histological, immunehistochemistry	NI	NI	RR, lacunae volume: 0.72 ± 0.51 mm3	Sig higher number and greater voulume of resprotion lacunae of test Gp than control Gp. Sig increase CEMP-1, CTX-I and decrease DPP secretion after 8 weeks	NI	NI	No Sig periodontal indexes (PI and GI) Sig increase CEMP-1, CTX-I and decrease DPP secretion after 8 weeks	Other outcomes not related to this study
										Control					No orthodontic movement	No force	0g	8w				NI	RR, lacunae volume: 0.33 ± 0.56 mm3		NI	NI
Yilmaz et al, 2021	Prog Orthod	"The effect of 12 weeks of mechanical vibration on root resorption: a micro-CT study"	RCT / SMD	University	Authors declared no CoI	The authors declare that they have no funding	Informed consent, Ethics Committee of Bulent Ecevit University	20	ni	Test1	20	16.77(15.08-18.58)	0.65	Max 1st premolars	Orthodontic speed appliance + Oral-B HummingBird device	Buccal force + Mechanical vibration	150g+50Hz vibration(10min/day)	12w	RR crater volume	Micro-CT	NI	NI	RR volume: 0.476 ± 0.236 mm3	Sig increase in RR volume in: -Vibration and control no-force Gp -Force non-vibration Gp and control non vibration Gp No Sig between RR volume in: -Vibration with force and force only gps. -Vibration with force and vibration only Gps.	NI	NI	NI
										Test2					Orthodontic speed appliance	Buccal force	150g	12w					RR volume: 0.462 ± 0.337 mm4		NI	NI	NI
										Test3					Oral-B HummingBird device	Mechanical vibration	50Hz vibration(10min/day)	12w				NI	RR volume: 0.017 ± 0.337 mm4		NI	NI	NI
										Control					No orthodontic movement	No force	0g	12w				NI	RR volume: 0.031 ± 0.085 mm5		NI	NI	NI
