# Supplementary material for: Under pressure—mechanisms and risk factors for orthodontically induced inflammatory root resorption: a systematic review
Source: Eur J Orthod. 2023 Jun 27;45(5):612–26. doi: 10.1093/ejo/cjad011 (PMC10505745; doi:10.1093/ejo/cjad011)
Supplement: cjad011_suppl_Supplementary_Table_S16 [file cjad011_suppl_supplementary_table_s16.xlsx]

## Sheet: Table 4
Supplementary Table 16: PICO 3B, Detailed Studies' Description and Outcomes
Authors	Publisher/Journal	Title	Study type / design	Setting	CoI	Funding	Ethics	Participante total (n)	Ethenicity	Gps	Participants (N)	Age at the start of Treatment Mean ± SD (range) in years	Gender Distribution (% females)	Target teeth	Exposure (risk factor)	Type of orthodontic device	Amount of force	Follow-up, mean ± SD (range)	What to measure relevent to this study	Methods to measruing the outcome	Grading the outcome	Gping the outcome	Mean Root resorption mm ± SD	Percetage of RR RR control , test N(%)	Main outcomes Finding and Sig	Notes	Secondary outcomes	Patient related outcome (Pain)
Brusveen et al., 2012	Am J Orthod Dentofacial Orthop	"Apical root resorption of incisors after orthodontic treatment of impacted maxillary canines: a radiographic study"	Retrospective Cohort / 2 groups and SMD	University	Authors declared no CoI	NI	The research ethical committee of the University of Bergen and the Norwegian Social Science Data Services	66	NI	Test	32	13.9 ± 5.23 (10.0-33.4)	62.5	Max Incisors	unilateral impacted maxillary canine.	Fixed appliance	NI	NI	Root resorption (length)	PA radiograph	NI	NI	Root shortening in mm: CI: 0.48 ± 1.96 LI: 0.33 ± 1.53	percentage of root length reduction: Right LI: 3.01 ± 9.24% Right CI: 2.19 ± 10.69% Left CI: 3.76 ± 10.05% Left LI: 3.48 ± 8.66%	No Sig in apical resorption of the maxillary incisors was detected between the impaction and control Gps, or between the incisors of the impacted and contralateral sides in the same subject.		NI	NI
										Control	34	13.4 ± 5.43 (9.8-35.0)	61.76		unilateral without impacted maxillary canine.		NI	NI				NI	Root shortening in mm: CI: 0.54 (0.79) LI: 0.51 (1.61) 2) CI of the impaction Gp CI: 0.58 (1.37) LI: 0.56 (1.02)	percentage of root length reduction: Right LI: 3.27 ± 16.24% Right CI: 3.35 ± 5.76% Left CI: 3.18 ± 6.62% Left LI: 0.70 ± 14.79%				NI
Fontana et al., 2012	Am J Orthod Dentofacial Orthop	"Association analysis of clinical aspects and vitamin D receptor gene polymorphism with external apical root resorption in orthodontic patients"	Retrospective case–control study / 3 groups	University	Authors declared no CoI	Coordenacao de Aperfeic ¸oamento de Pessoal de Nıvel Superior.	Ethical committee in research at Pontificia Universidade Catolica do Parana	377	White Brazilians	Test	179	14.50 ± 3.01 (8-21)	55.3	Max Incisors	TaqI vitamin D receptor gene polymorphism	Fixed appliances (edgewise or straight-wire techniques)	NI	6m	EARR Percentage	PA radiograph	NI	Gp1: EARR ≤1.43 mm	NI	1) Vitamin D receptor TaqI polymorphism: TT= 25(43.1) TC+CC= 150 (54.7) P= 0.114 2) Age ≤14 = 67 (45,6) >14 = 112 (58.3) P=0.021 3)Initial root (mm) <30= 125 (48.4) ≥30= 54 (66.7) P= 0.005	Sig was found between the Gps regarding age (P = 0.021) and initial size of the root of the reference tooth (P = 0.005) in the univariate analysis. After the multivariate analysis, age (P = 0.022), initial size of the root of the reference tooth (P = 0.002). Genotypes containing the C allele were weakly associated with protection against external apical root resorption (CC 1 CT3TT [odds ratio, 0.…	Other outcomes not included because they are either unrelated to our study.	NI	NI
										Control	160	15.33 ± 2.64 (9.9-20)	53.75				NI	6m				Gp2: EARR > 1.43 mm Gp3: untreated	NI	1)Vitamin D receptor TaqI polymorphism: TT= 33 (56.9) TC + CC = 124 (45.3) 2) Age ≤14 = 80 (54.4) >14 = 80 (41.7) 3)Initial root (mm) <30= 133 (51.6) ≥30= 27 (33.3)
Taner et al., 1999	Eur J Orthod	"Evaluation of apical root resorption following extraction therapy in subjects with Class I and Class II malocclusions"	Retrospective Cohort / 2 groups	University	NI	NI	NI	54	NI	Test	27	13.61 ± 2.51	57.7	Max CI	Class 2 with overjet	Fixed appliances (edgewise mechanics)	NI	NI	Apical Root resortion (Tooth length)	Cephalogram	NI	NI	mean difference T1-T2 (mm): 2.08 ± 1.60	NI	Sig more RR in Class II OCCLUSION		NI	NI
										Control	27	12.54 ± 1.88	59.26		Class 1 with anterior crowding		NI	NI				NI	mean difference T1-T2 (mm): 0.98 ± 1.78	NI				NI
McNab et al., 1999	Am J Orthod Dentofacial Orthop	"External apical root resorption of posterior teeth in asthmatics after orthodontic treatment"	Retrospective Cohort / 2 groups	University	NI	Australian Society of Orthodontists.	The Dental Sciences Human Ethics Committee.	141	NI	Test	44	NI	NI	Premolars, MB, DB roots of the upper 1st molar, and mesial and distal roots of the lower 1st molar, 4 measurements per quadrant	Asthma	Fixed appliances	NI	treatment length were approximately normally distributed (P = .354)	EARR percentage	OPGs	4-grade ordinal scale 0 = no apical root resorption; 1 = slight blunting of root apex; 2 = moderate resorption of root apex beyond blunting and extending up to one third of the root length; 3 =excessive (severe) resorption of root apex beyond one third of the root length.	NI	NI	EARR score % T2: 0= 59.1 1= 25.63 2= 12.68 3= 2.59	Sig more EARR of posterior teeth in asthmatics compared with the healthy Gp (P = 0.0194) The upper first molars were most susceptible to EARR		NI	NI
										control	97	NI	NI		Healthy		NI	treatment length were approximately normally distributed (P = .354)						EARR score % T2: 0= 44.45 1= 42.40 2= 11.22 3= 1.94				NI
Lee and Lee, 2015	Am J Orthod Dentofacial Orthop	"External root resorption during orthodontic treatment in root-filled teeth and contralateral teeth with vital pulp: A clinical study of contributing factors"	Retrodpective Cohort / SMD	University	Authors declared no CoI		Institutional review board for human studies of Yeouido St Mary's Hospital, College of Medicine, Catholic University of Korea	35	/	Test	35	25.23 ± 4.92	77.14	Incisors, molars	root filled teeth	Fixed appliances (Roth prescription, slot 0.022-in)	NI	12 (26.58 ± 8.58)	Geometric mean EARR length differences	Digital OPGs	NI	NI	Geometric mean EARR: 0.22 (0.14, 0.35) Difference in EARR (mean ± SD) : test-control= –0.95 ± 1.15 Proportion of EARR (mean ± SD) : 0.42 ± 0.35 (P <0.0001).	NI	Sig less EARR for RFT compared with the CL teeth with vital pulp (P <0.0001) Age Sig correlated with EARR in RFT (P = 0.0318): older patients had greater EARR Age was not correlated with EARR in VPT Sig greater EARR in RFT in subjects with periapical pathosis before orthodontic treatment (P = 0.0052) Small difference in the incidence of EARR between RFT and VPT in case of RFT with periapical path…	Other outcomes not included because they are either unrelated to our study	NI	NI
									/	Control	35	25.23 ± 4.92	77.14		Contralateral Vital teeth		NI	12 (26.58 ± 8.58)	Geometric mean EARR length differences			NI	Geometric mean EARR: 0.87 (0.59, 1.31) Difference in EARR Between Gps (mean ± SD) : -0.95 ± 1.15 Proportion of EARR between Gps (mean ± SD) : 0.42 ± 0.35 (P <0.0001).	NI
Guo et al., 2015	Am J Orthod Dentofacial Orthop	"Genetic and clinical risk factors of root resorption associated with orthodontic treatment"	Prospective case control	University	Authors declared no CoI	National Natural Science Foundation of China and by the Orthodontic National Key Clinical Specialty Construction Program of China, West China Hospital of Stomatology, Sichuan University.	Informed consent, the ethical board of Sichuan University in China	174	Chinese Han population	Test	/	14.07 (12-34)	60.9	Max Left CI	Genotype: IL-6 SNP rs1800796 IL1ra SNP rs419598	Fixed appliances (Straight archwire technique)	NI	20.55 (14 - 28)	Root resorption volume	3-dimensional image, CBCT	NI	1) Comparison of the sexes 2) Comparison of CT and TT genotype of IL- 1RNSNPrs419598 3) Comparison of CC and GC genotypes of IL-6 SNP rs1800796	RR volume mm3 1) Sexes Male=11.73 (6.62) Female=13.14 (6.00) P=0.15 2) IL-1RNSNPrs419598 CT=10.99 (6.00) TT=12.92 (6.29) P= 0.13 3) IL-6 SNP rs1800796 CC=11.50 (6.02) GC=14.38(6.3) P=0.003	NI	No Sig relationship between sexes (P=0.13) and IL-1RN SNP rs419598 in EARR (P=0.13) The IL-6 SNP rs1800796 GC was associated with EARR, and root resorption differed significantly between SNP rs1800796 GC and CC (P=0.003)		NI	NI
										Control	/	14.07 (12-34)					NI	20.55 (14 - 28)						NI
Sharab et al., 2015	Orthod Craniofac Res	"Genetic and treatment-related risk factors associated with external apical root resorption (EARR) concurrent with orthodontia"	Retrospective case–control study	Private	Authors declared no CoI	The Indiana University Bixler Fund for Research in Genetics, the Southern Association of Orthodontists, and The University of Kentucky College of Dentistry E. Preston Hicks Endowed Chair.	Institutional Review Boards of both Indiana University-Purdue University Indianapolis and the University of Kentucky,USA	134	Caucasian	Test	67	15.78 ± 1.13 (8.4 - 55.4)	56.71	Max incisors	DNA polymorphisms within/near candidate genes in a pathway previously implicated in EARR such as the purinergic-receptor-P2X, ligand-gated ion channel 7 (P2RX7; rs208294, rs1718119, and rs2230912), caspase-1 (CASP1; rs530537, rs580253, and rs554344), interleukin-1 beta (IL1B; rs1143634), interleukin-1 alpha (IL1A; rs1800587), and interleukin-1 receptor antagonist (IL1RA; rs419598) genes.	Fixed appliances (edgewise)	NI	29.88 ± 1.2m	EARR (root length) Gentic analysis	OPG, occlusal radiographs	Malmgren’s grading system	Test Gp: grade 3 or 4	NI	Moderate to sever EARR n(%): P2RX7, rs208294 CC =28 (41.8%) CT= 33 (49.3%) TT = 6 (9.0%)	Sig association between specific genotypes for P2RX7 SNP rs208294 with EARR {CC&CT vs. TT}: (P=0.0028) No Sig in EARR between: 1)IL1b, rs1143634 {AA&GA vs. GG} (P= 0.0533) 2) P2RX7, rs1718119 {AA&GG vs. GA} (P=0.0813) 3) CASP1/ICE, rs530537 {TT vs. CC&TC} (P=0.1527) 4) P2RX7, rs208294 {CC vs. CT} (P=0.1564)	Other outcomes unrelated to this study	NI	NI
										Control	67	15.78 ± 1.13 (8.4 - 55.4)	56.71				NI	23.64 ± 13.68				Control Gp: grade 0,1 or 2		Little or no EARR n(%): P2RX7, rs208294 CC =15 (22.4%) CT= 34 (50.7%) TT = 18 (26.9%)
Linhartova et al., 2017	Oral Dis	"Genetic determinants and postorthodontic external apical root resorption in Czech children"	Retrospective case–control study	University	Authors declared no CoI	Faculty of Medicine MU to junior researcher Petra Borilova Linhartova,	Informed consent, Committees for Ethics of the Medical Faculty, Masaryk University Brno and St. Anne0s Faculty Hospital.	99	Czeck	Test	30	14.6 ± 3.2	63.34	Max incisors	Genotypes: rs2275913, rs11730582, rs9138, rs208294, rs1718119, rs3102735, and rs2073618	Fixed appliances	NI	NI	EARR (root length) Gentic analysis	OPG , L-Ceph		Test Gp: EARR >2 mm	NI	EARR n(%): 1) P2RX7 (rs208294) CC= 13(43.3) CT= 11 (36.7) TT= 6 (20.0) C= 37 (61.7) T= 23 (38.3) 2) P2RX7 +1068G/A (rs1718119, Thr348Ala) GG= 6 (20.0) AG= 18 (60.0) AA= 6 (20.0) G= 30 (50.0) A= 30 (50.0)	No Sig were observed in allele or genotype frequencies of all seven studied SNPs, specific haplotype of P2RX7 (rs208294 and rs1718119) modified the risk of EARR development (P < 0.05) No Sig association between SPP1 or TNFRSF11B haplotypes and postorthodontic EARR was found	Other outcomes unrelated to this study	NI	NI
										Control	69	15.2 ± 5.3	62.32				NI	NI				Control Gp: EARR <2 mm	NI	EARR n(%): 1) P2RX7 +489C/T (rs208294, Tyr155His) CC= 25 (36.2) CT= 34 (49.3) TT= 10 (14.5) C= 84 (60.9) T= 54 (39.1) 2) P2RX7 +1068G/A (rs1718119, Thr348Ala) GG= 20 (29.0) AG= 37 (53.6) AA= 12 (17.4) G= 77 (55.8) A= 61 (44.2)
Linhartova et al., 2013	Oral Dis	"IL1 gene polymorphisms in relation to external apical root resorption concurrent with orthodontia"	Retrospective case–control study	University	NI	The grants IGA	Informed consent, Ethics of the Medical Faculty, Masaryk University Brno and St. Anne′s Faculty Hospital	106	Czeck	Test	32	15.0 ± 4.1	62.5	Max incisors	Genotypes: IL1A (-BB9C/T), IL1B (+3953C/T), and IL1RN [IL1- VNTR] gene polymorphisms.	Fixed appliances (standard straight wire or segmental technique)	NI	NI	EARR (root length) Gentic analysis	OPG , L-Ceph		Test Gp: EARR >2 mm	NI	IL1RN(VNTR) in girls Allele 2 short: 17 (42.5) P=0.02	Sig VNTR variants in girls – 2 short allele was more frequent in patients with EARR (42.5% vs 22.8%, P = 0.02) Sig for the most common genotype (containing allele 1 with 3 repeats) decreased the risk of EARR in girls (P = 0.02 and P = 0.04, respectively). Sig associations between IL1RN*12, *22 genotypes and the short (2) allele and EARR were identified in the subGp of girls (P = 0.04 and P = 0.02…	Other outcomes not included because they are either unrelated or small Gp size	NI	NI+C2:M20A21D3:M20A1:M20A2:M20A1:M20
										Control	74	15.2 ± 5.3	62.16				NI	NI				Control Gp: EARR <2 mm		IL1RN(VNTR) in girls Allele 2 short: 21 (22.8) P=0.02
Melo et al., 2018	Iran J Ortho	"Influence of Asthma on the Degree of Apical Root Resorption in Orthodontically Treated Patients"	Retrospective case–control study	University	Authors declared no CoI	NI	Ethics Committee of the UNINGA Centro Universitario, Inga.	683 240 with Asthma 443 without Asthma or any allergy.	NI	Test	69	15.09 ± 3.45	51.39	Max and Mand incisors	Asthma	Fixed appliances	NI	24.84m	Severity of RR	Periapical radiograph	The present score has the following scale: Grade 0: No root resorption; Grade 1: Irregular contour of the root; Grade 2: Apical root resorption less than 2 mm; Grade 3: Apical root resorption of 2 mm to 1/3 of the original root length; Grade 4: Apical root resorption exceeding 1/3 of the original root length.	NI	Sever RR	Sever RR with Asthma: 25 Sever RR without Asthma:: 44 Initial Age with sever RR (mean ± SD): 15.09 ± 3.45y Final age with sever RR: 17.81 ± 3.66y Gender with sever RR: Male= 32 Female= 38	No Sig relation of Asthma with sever RR (P= 0.841) The Gp with severe RR showed higher initial and final age, and longer treatment time than the Gp with mild RR (P=0.047, P=0.000; respectively)	Other outcomes are unrelated to this study	NI	NI
										Control	614	14.37 ± 2.77	51.39		Healthy		NI	32.64m					Mild RR	Mild RR with Asthma: 215 Mild RR without Asthma: 399 Initial Age with mild root resorption (mean ± SD): 14.37 ± 2.77y Final age with mild RR: 16.44 ± 2.91y Gender with mild RR: Male= 300 Female= 314 P=0.696
Gülden et al., 2009	J Orofac Orthop	"Interleukin-1 polymorphisms in relation to external apical root resorption (EARR)"	Retrospective case–control study	University	NI	Scientific Research Fund of the German Orthodontic Society	Informed consent		NI	Test	96 Genetic analysis subGb = 49	NI	NI	All 24 teeth	Genomic IL-1A (-889) and IL-1B (+3954) polymorphism	Fixed appliances	NI	NI	percentage of EARR	OPG	NI	DegQua 0: 0 DegQua 1: >0 to 15.4 %, n=8 DegQua 2: 15.4 to 42.3% EARR, n=32 DegQua 3 =42.3 to 100% EARR, n-16	NI	IL-1A(-899): 1-1 = 19 (42.2%) 1-2 = 18 (40.0%) 2-2 = 8 (17.7%) IL-1B (+3954) 1-1 = 17 (37.7%) 1-2 = 26 (57.7%) 2-2 = 2 (4.44%)	Sig of genotype distribution, IL-1A variation, was found between EARR patients and the control Gp: genotype 2-2 could be seen significantly more frequently in the EARR Gp The extent of resorption grades influenced by the genetic constitution Allele 1 of the IL-1B polymorphism, was observed less frequently in the test Gp than in the control Gp	Other outcomes are unrelated to this study	NI	NI
										Control	162	NI	58.64				NI	NI			NI		NI	IL-1A(-899): 1-1 = 26 (59.1%) 1-2 = 17 (38.6%) 2-2 = 1 (2.3%) IL-1B (+3954) 1-1 = 28 (57.1%) 1-2 = 16 (36.4%) 2-2 = 5 (10.2%)
A. Pereira et al., 2016 B. Pereira et al., 2014 These 2 studies reporting on same Cohort of population	Oral Dis	"IRAK1 variant is protective for orthodontic-induced external apical root resorption"	Retrospective cohort	University	Authors declared no CoI	NI	Informed consent, ethical principles governing medical research and human subjects as mentioned in the Helsinki Declaration, Medical School of the University of Coimbra	195	Portuguese Caucasian	Test	195	17.24 ± 6.8	63.08	Max 4 incisors	Clinical and genetic factors: Three functional single nucleotide polymorphisms (SNPs) were genotyped: rs1143634 in IL1B gene, rs315952 in IL1RN gene, and rs1059703 in X-linked IRAK1 gene.	Fixed appliances (straight-wire technique)	NI	35.56 ± 10.13	Frequency of EARR	OPG, Buccal swap for DNA extraction	NI	NI	EARR maximum measurements correspond to the percentage of root length variation: Sex: Female: 16.1 ± 8.4% Male: 20.9 ± 10.6% P < 0.01	N(freq): IRAK1 genotype CC 14 (0.072) P = 0.018 IL1RN genotype CC 14 (0.072)	Four of the nine clinical variables and one SNP explained 30% of the %EARRmax variability The most Sig were gender (P = 0.001), males more than females Sig protective factor for RR is homozygosity/hemizygosity for variant C from IRAK1 gene (P = 0.018)	These publications report on the same study measuring different outcomes, Other outcomes are insignificant or unrelated to this study	NI	NI
										Control							NI				NI	NI
	Oral Dis	"Polymorphisms of genes encoding P2X7R, IL-1B, OPG and RANK in orthodontic-induced apical root resorption"	Retrospective cohort	University	Authors declared no CoI	CIMAGO funded the study	Informed consent, Ethical principles governing medical research and human subjects as mentioned in the Helsinki Declaration, medical School of the University of Coimbra	195	Portuguese Caucasian	Test	195	17.24 ± 6.8	63.08	6 Max anterior teeth	Clinical and genetic factors: 4 polymorphysims of genes, rs1718119 from P2RX7, rs1143634 from IL1B, rs3102735 from TNFRSF11B, encoding OPG, and rs1805034 from TNFRSF11A, encoding RANK	Fixed appliances (straight-wire technique)	NI	35.56 ± 10.13m	EARR maximum measurements correspond to the percentage of root length variation	OPG, Buccal swap for DNA extraction	NI	NI	EARR maximum measurements correspond to the percentage of root length variation: (EARRmax corresponds to the maximum %EARR value obtained in each patient) Male: 72 (66%) P=0.01 Female: 123 (63%) P=0.011 P2RX7, GG genotype: 84 (43%) P=0.01	NI	Sig: gender (P < 0.05), GG genotype of rs1718119 from P2RX7 gene (P < 0.01). Age, overjet, tongue thrust, skeletal class II and the other polymorphisms made minor contributions.		NI
										Control							NI				NI	NI		NI
Motokawa et al., 2013	European Journal of Orthodontics	"Open bite as a risk factor for orthodontic root resorption"	Retrospective cohort	University	NI	Ministry of Education, Culture, Sports, Science and Technology of Japan.	Ethics Committee in Hiroshima University	111	NI	Test	54	21.2 ± 7.2	83.33	All 24 teeth	OB subGps: -FT -HFT	Fixed appliances (edgewise appliances)	NI	28.6 ± 9.5 m	Percentage of RR (Malmgren Levander Index)	PA radiograph	Malmgren and Levander Index	Severe RR (categories 3 and 4)	NI	N(%): Patient: 53 (98.1%) P=0.00000002 Teeth: 691 (48.2%) P=0.000014 Functional teeth: 262 (33.5%) Hypofunctional teeth: 437 (66.9%) P=0.00001	Sig RR in overbite and abnormal root shape. Sig higher RR in abnormal root shapes than in OB Gp than in NOB Gp. Sig RR in OB Gp with hypofunctional teeth than in normal functional teeth Patients: NOB = 71.9% , OB = 98.1% ; Teeth: NOB = 19.1%, OB = 48.2%) (Patients: NOB versus OB, P = 0.0000002, Teeth: NOB versus OB, P =0.00014). No Sig between NOB and OB Gps was found when severeRR was analysed (…	Other outcomes are unrelated to this study	NI	NI
										Control	57	17.5 ± 6.7	73.68		NOB		NI	29.0 ± 10.4 m				Mild RR (categories 1 and 2)	NI	N(%): Patients: 41 (71.9%) Teeth: 285(19.1%)
Kook et al, 2003	American Journal of Orthodontics and Dentofacial Orthopedics	"Peg-shaped and small lateral incisors not at higher risk for root resorption"	Retrospective cohort	University	NI	NI	NI	NI	NI	Test	114	NA	71.23	LI	1) Control vs Peg LI 2) Control vs small LI 3) Peg-shaped vs small LI	Fixed appliances	NI	Variable	Percentage of RR	PA radiograph	NI	NI	N(%): 1) Total: Peg shaped = 1.063 (0.909) Small LI = 1.304 (1.277) P= 0.25* 2) Unaffected vs Peg LI: Peg-shaped = 1.094 (0.788) Unaffected LI =0.880 (1.009) P= 0.17 3) Unaffected vs small LI: small LI = 1.033 (1.438) unaffected LI = 1.618 (1.596) P= 0.01 4) Peg-shaped and small LI: Affected = 1.072 (1.060) Control = 1.148 (1.292) P=0.57	NI	no Sig in external root resorption between peg-shaped (1.09 mm) and normal lateral incisors (0.88 mm). Sig in apical root resorption between small lateral incisors (1.03 mm) and normal lateral incisors (1.62 mm)	Other outcomes are unrelated to this study	NI	NI
										Control	114	NA					NI	Variable			NI	NI		NI
Ciurla et al., 2021 These 2 studies reporting on same of population	Int J Mol Sci	"Polymorphisms of Encoding Genes IL1RN and P2RX7 in Apical Root Resorption in Patients after Orthodontic Treatment"	Retrospective case-control / 2 groups	University	Authors declared no CoI	Ministry of Science and Higher Education of Poland	Informed consent Ethics Committee of Medical University of Lublin, Poland	101	NI	Test	40	22.75 ± 6.25	76.24	Max and Mand incisors, Max 1st molars	SNPs in P2RX7 (+489C/T, rs208294) and IL1RN (+2018T/C, rs419598)	Fixed appliances (straight arch technique)	NI	31.1 ± 6.4	Percentage of RR (Malmgren Levander Index)	OPG, L-Ceph	Malmgren and Levander Index	Sever RR	NI	1)P2RX7 (C/T) Sever RR 3 or 4: TT= 8(3.20%) CC= 13(6.84%) CT= 32(5.61%) No RR 0: TT= 47(18.80%) CC= 13 (6.84%) CT= 67 (11.75%) P=0.00162 2)IL1RN (C/T) Sever RR 3 or 4: CT= 22(4.15%) CC= 8(10.00%) CT= 23(6.22%) No RR 0: CT= 60(11.32%) CC= 12 (15.00%) CT= 55 (14.86%) P=0.00006	Sig specific haplotype of P2RX7 (rs208294) and IL1RN (rs419598) modified the risk of EARR development (p < 0.05), with a Bonferroni correction The analysis of the P2RX7 and IL1RN gene polymorphisms showed that the presence of SNPs of these genes may predispose individuals to EARR No Sig (p = 0.17) but slightly higher Periapical resorption in CC polymorphism of the P2RX7 gene (22.50%) than patient…		NI	NI
										Control	61						NI	NA				Absence or mild RR						NI
	Curr. Issues Pharm. Med. Sci.	"Evaluation of apical root resorption occurrence in orthodontic patients treated with fixed braces depending on selected clinical parameters"	Retrospective case control/4 groups	NI	Authors declared no CoI	NI	Informed consent, Bioethical Committee at the Medical University of Lublin	101	NI	Test	40	19.93 ± 6.88	44.16	Max CI, LI , 1st molar, Mand CI,LI	Age, sex, skeletal class, overject, overbite	Fixed appliance	NI	31.1 ± 6	Presence of EARR	OPG	NI	Presence of EARR	rRCR < 0.90	Female: 34 (44.16%) Age: 19.93 ± 6.88 class I: 22 (55.00%) Class II: 14 (35.00%) Increase Max incisors proclionation: 72 (45%) Increase Mand incisors proclionation: 52 (32.5%) Increase Overjet: 12.50% Increase Overbite: 20.00%	Sig: proclination angle of Max and Mand incisors No Sig: Age Sex. Skeletal class Overjet, Overbite	NI	NI	NI
										Control	61	22.23 ± 7.44	55.84				NI					Absence of EARR	0.90 ≤ rRCR ≤ 1.00	Female: 43 (55.84%) Age: 22.23 ± 7.44 Class I: 26 (42.62%) Class II: 27 (44.26%) Increase Max incisors proclionation:80 (32.79%) Increase Mand incisors proclionation: 52 )21.31%) Increase Overjet: 22.95% Increase Overbite:26.23%
Malmgren et al., 1982	American Journal of Orthodontics	"Root resorption after orthodontic treatment of traumatized teeth"	Retrospective cohort / SMD & 2 groups	University	NI	NI	NI	82	NI	Test	27	NA	44.44	Max 4 incisors	Trumatized incisors	Fixed appliances, Removable or both.	NI	Variable	Malmgren Levander Index for RR	Intraoral radiograph	Malmgren and Levander Index	Root resorption index for quantitative assessment of root resorption.	NI	Traumatized teeth(n): Grade 0= 40 Grade 1=9 Grade 2=32 Grade 3= 15 Grade 4= 4	No Sig difference in the degree of root resorption between traumatized and control incisors (P > 0.05) No Sig intraindividual or interindividual comparisons support the hypothesis that traumatized teeth have a greater tendency toward root resorption than uninjured teeth		NI	NI
										Control	1)55 2)SMD	NA	61.82		Healthy incisors	Fixed appliances (edgewise or Begg)	NI	Variable				NI	NI	UnTraumatized teeth(n) treated with edgewise technique: Grade 0= 28 Grade 1=29 Grade 2=33 Grade 3= 10 Grade 4= 0 UnTraumatized teeth(n) treated with Begg technique: Grade 0= 17 Grade 1=35 Grade 2=53 Grade 3= 5 Grade 4= 0				NI
Spurrier et al., 1990	Am J Orthod Dentofacial Orthop	"A comparison of apical root resorption during orthodontic treatment in endodontically treated and vital teeth"	Retrospective cohort/ SMD	Private	NI	The Orthodontic Memorial Fund	NA	43	NI	Test	43	13.916 (8.916 - 26)	51.16	Anterior teeth	Root filled teeth	Fixed appliance	NI	2.084(1-3.5)	Root shortenning and percentage	PA radiograph	NI	NI	Root shortening(mm): 1)Total: Endo T1-T2= 1.28 ± 1.09 P=0.003 Control T1-T2= 2.05 ± 1.49 P= 0.0008 Endo T1-T2 vs Control T1-T2 = -0.77 ± 1.75 P= 0.006 2) Gender Endo T1-T2= 0.16 ± 0.54 P= 0.624 Control T1-T2= I.13 ± 0.72 P= 0.011	Root shortening(%): 1)Total: Endo T1-T2= 5.14 ± 3.88 P= 0.008 Control T1-T2= 7.88 ± 5.71 P= 0.0009 Endo T1-T2 vs Control T1-T2= -2.74 ± 6.31 P= 0.007 2) Gender Endo T1-T2= 0.43 ± 1.29 P= 0.720 Control T1-T2= 4.08 ± 2.85 P= 0.017	Sig Greater vital incisors resorbed to a than endodontically treated incisors (p -< 0.05) in Gender, control teeth in males exhibitedv a Sig increase in resorption over control teeth in females No Sig were apparent between males and females when endodontically treated incisors were compared	Other outcomes are unrelated to this study	NI	NI
										Control	43				CL vital teeth		NI
Hendrix et al., 1994	Am J Orthod Dentofacial Orthop	"A radiographic study of posterior apical root resorption in orthodontic patients"	Retrodpective Cohort	University	NI	NI	NI	298	NI	Test	153	14.7 ± 3.1 (10.8-28.8)	51.34	Canine, premolars, molars	Incompleted root formation except for the first molars	Fixed appliance (edgewise technique)	NI	1.775 ± 0.6 (0.2-5.1)	Root incrementsand percentage	OPG	NI	NI	Total mean tooth length increments 1.31 ± 2.63	Total mean % tooth length increments (36.55)	No Sig in P&P mean root length between adolescent Gp Sig change in P&P root length in the adult Gp Sig more RR in test Gp(adult) than control Gp(adloescent).		NI	NI
										Control					Completed root formation with the exception of second and third molars		NI						Total mean tooth length increments -1.436 ± 1.67	Total mean % tooth length increments (82.42)				NI
Li et al., 2020	Am J Orthod Dentofacial Orthop	"Association between root resorption and tooth development: A quantitative clinical study"	Retrospective cohort / 2 groups	University Between 2015 to 2018.	Authors declared no CoI	National Natural Science Foundation of China	Ethical board of West China Hospital of Stomatology	524	NI	Test	259	11.47 ± 0.89	54.44	Max Incisors	Immature tooth (IT)	Fixed appliance (Straight wire)	NI	26.92 ± 9.03	Root shortenning and percentage	Digital OPG, lateral radiograph	NI	NI	RR T2-T1: 0.07 ± 3.25 P˂0.001 RR T2-T1: after correction = 0.20 ± 3.26 P =0.002	NI	IT Gp has less root resorption than the MT Gp before and afetr correction (P ˂ 0.001, P ˂ 0.002), respectively Sig correlation (P ˂ 0.001) but no difference between pretreatment and posttreatment root length in the immature tooth Gp because of less root resorption	Other outcomes are unrelated to this study	NI	NI
										Control	265	12.67 ± 0.99	70.12		Mature tooth (MT)		NI	25.40 ± 8.84					RR T2-T1: 0.91 ± 2.73 P˂0.001 RR T2-T1: after correction = 1.01 ± 2.72 P =0.002	NI
de Castilhos et al., 2019	Am J Orthod Dentofacial Orthop	"Association of clinical variables and polymorphisms in RANKL, RANK, and OPG genes with external apical root resorption"	Retrospective case–control study / 2 groups	University and Private, 2005-2009	Authors declared no CoI	National Council for Scientific and Technological Development (CNPq).	Ethical Committee for Human use at Pontifical Catholic University of Paran a, Paran a, Brazil	338	White Brazilians	Test	178	14.9 ( 8-21).	55.06	Max CI	SNPs of RANKL, RANK, and OPG genes	Fixed appliance (edgewise or straight-wire techniques)	NI	6	percentage of EARR	PA radiograph	NI	EARR ≤1.43 mm	NI	N(%) 1)Initial root length: ˂ 30mm= 123(69.1) ˃ 30mm= 55(30.9) P ˂ 0.001 2)Age ˂ 14y= 67 (37.6) ˃ 14y= 111(62.4) P ˂ 0.030 3)Sex Male= 80(44.9) Female= 98(55.1) 4)RANK gene allele T of rs12455775:(recessive model for allele G) H1= 3 (1.9) HT= 11 (9.2) P ˂ 0.006 5)OPG polymorphisms rs3102724 additive model: H1 26(17.1), HT 68(44.7), H2 58(38.2), P = 0.002; dominant A: H1 94(61.8), H2 58(38.2), P =…	The initial root length and patient age were associated with EARR A Sig between the Gps regarding the initial length of the central incisor root (P ˂ 0.001) and patient age (P ˂ 0.030) The RANK gene, a Sig increase in the frequency of allele T of rs12455775 in the Gp with EARR (recessive model for allele G); P ˂ 0.006 No Sig were found in genotypic frequency of polymorphisms in the RANKL gene bet…	Other outcomes are unrelated to this study or insignificant.	NI	NI
										Control	160	15.33 ± 2.64 (9.9-20)	53.75				NI	6				EARR > 1.43 mm	NI	N(%) 1)Initial root length: ˂ 30mm= 135(84.4) ˃ 30mm= 25(15.6) P ˂ 0.001 2)Age ˂ 14y= 79(49.4) ˃ 14y= 81(50.6) P ˂ 0.030 3)Sex Male= 74(46.3) Female= 86(53.8) RANK gene allele T of rs12455775:(recessive model for allele G) H1= 11 (9.2) HT= 108 (90.8) P ˂ 0.006 5)OPG polymorphisms rs3102724 additive model: H1 13(10.3), HT 39(31.0), H2 74(58.7), P = 0.002; dominant A: H1 52(41.3), H2 74(58.7), P = …
Sameshima and Sinclair, 2004	Orthodontics and Craniofacial Research	"Characteristics of patients with severe root resorption"	Retrospective, case–control	Private practice	NI	NI	NI	868	Caucasian (68%), then Hispanic (24%), with one Asian and one African–American case	Test	25	15.2 ± 4.8	NI	Max Incisors	Tooth length at the start of treatment	Fixed appliance	NI	29 ± 8	Reduction of tooth length	PA radiograph	NI	NI	NI	25 (20% reduction of tooth length)	no Sig tooth length, habits, and root shape with RR Higher estimated risk was found for tongue thrust than RR	Other outcomes not included because they are either unrelated or small Gp size	NI	NI
										Control	50	15.5 ± 5.1	NI		Tooth length at the start of treatment		NI	28 ± 8					NI	50 (<20% reduction of tooth length)
Kolcuoglu and Zeynep Oz, 2019	The Angle Orthodontist	"Comparison of orthodontic root resorption of root-filled and vital teeth using micro–computed tomography"	NRCI(CCT)/ SMD	NA	NI	The OMU BAP research fund	The regional ethics committee, Turkey	16	NI	Test	16	18.8	50	Premolars	root-filled premolars	Fixed appliance (self-ligating)	150g	1.866 (8w)	Volume of RR craters	Micro-CT	NI	Mean (SD) of Total RR: 0.089 ± 0.025 mm3		NI	Sig less RR in root filled than vital teeth (P=0.003) Sig in cervical region resorption in root filled less than vital teeth (P=0.002)	Other outcomes are insignificant	NI	NI
										Control	16	18.8	50		CL vital premolars		150g	1.866 (8w)				Mean (SD) of Total RR: 0.141 ± 0.065 mm3		NI
Nanekrungsan et al., 2012	Imaging Sci Dent	External apical root resorption in maxillary incisors in orthodontic patients: associated factors and radiographic evaluation	Retrospective Case control	University 1995-2005	NI	NI	Informed consent	181	NI	Test	181	NI	NI	Max Incisors	Allergic condition Hx of trauma Age>16	Fixed appliance	NI	Variable	Percentage of EARR	PA radiograph	NI	NI	NI	n(%) of RR: Allergic condition = 88(10.06) Hx of trauma =25 (14.75) Age>16 =226 (9)	Sig for RR Allergic condition (P<0.01). Age (P<0.05). No Sig gender, tongue-thrusting habit and types of malocclusion (P>0.05).	Other outcomes are unrelated to this study	NI	NI
										Control		NI	NI		without Allergic condition without Hx of trauma Age≤16		NI	Variable					NI	n(%) of RR: without Allergic condition= 472(7.89) without Hx of trauma= 25(14.75) Age≤ 16= 338(7.79)
A. Llamas-Carreras et al., 2010 B. Llamas-Carreras et al., 2012 These 2 studies reporting on same Cohort of population	Int Endod J	"Study of external root resorption during orthodontic treatment in root filled teeth compared with their contralateral teeth with vital pulp"	Retrospective cohort /SMD	University	NI	NI	Informed consent, the scientific committee of the Dental Faculty approved the study	77	NI	Test	77	32.7 ± 10.7	72.73	Variables	Root filled teeth	Fixed appliance	NI	26.8 ± 8.9	PRR: the ratio between the root resorption in the endodontically treated incisor and that in its contralateral incisor with a vital pulp.	Digital OPG	NI	NI	Total: PRR were 1.00 ± 0.13	37 (48.0%) PRR > 1 the rooth filled teeth resorbed to a greater extent (P > 0.05).	No Sig in root resorption in the root filled teeth and their CL teeth with vital pulps	Very close studies but different population, Other outcomes are unrelated to this study	NI	NI
										Control	77				CL vital teeth		NI	26.8 ± 8.9					Total: PRR were 1.00 ± 0.13	36 (46.7%) PRR > 1 the control teeth with vital pulps resorbed to a greater extent (P > 0.05).
	Med Oral Patol Oral Cir Bucal	"External apical root resorption in maxillary root-filled incisors after orthodontic treatment: a split-mouth design study"	RCT	University	NI	NI	Informed consent, the ethic committee of the School of Dentistry	38	NI	Test	38	31 ± 10	63.16	Max Incisors	Root filled teeth	Fixed appliance	NI	23.9 ± 12.2		Digital OPG	NI	NI	RR Mean ± SD: 1.1 ± 0.8	NI	No Sig in EARR Between Root-filled and vital teeth. (p > 0.05)		NI
										Control	38				CL Vital teeth		NI						RR Mean ± SD: 1.1 ± 1.0 PRR: Test Gp/ Control Gp= 1.0 ± 0.2	NI
Nigul and Jagomagi, 2006	Stomatologija	"Factors related to apical root resorption of maxillary incisors in orthodontic patients"	Retrospective cohort	private practices	NI	NI	NI	89	NI	Test	89	(10.5 - 65.6)	70.89	Max Incisors	Incisor with small root vs normal root Adults vs Child, Male vs female, allergic vs non allergic, Pre-treatment tooth length, overjet and overbite, Hx of trauma,	Fixed appliance	NI	(4.008 - 38.004)	RR (shortening)	OPG	Scale of Shape et al: 0 = No apical root resorption; 1 = Slight blunting of the root apex; 2 = Moderate blunting of the root apex up to onefourth of the root length; 3 = Excessive blunting of the root apex beyond onefourth of the root length.	NA	RR mean ± SD: Small root= 3 ± 1.59 Blunt: 1.34 ± 1.32 Apically bent: 1.52 ± 1.03 Pipette shaped: 1.85 ± 1.13	NI	Sig in RR (P = 0.01): Incisor with small root vs normal root No Sig in RR (P > 0.05) for the following: Adults vs Child, Male vs female, allergic vs non allergic, Pre-treatment tooth length, overjet and overbite, Hx of trauma,	Other outcome either not related to this study or small Gp size	NI	NI
										Control							NI						RR mean ± SD: Normal root= 1.37 ± 1.03
Al-Qawasmi et al., 2003	Journal of Dental Research	"Genetic predisposition to external apical root resorption in orthodontic patients: Linkage of chromosome-18 marker"	Retrospective case control	University	NI	American Association of Orthodontists Foundation Biomedical Research Award to JKH	The IUPUI and Clarian Institutional Review Boards and Subcommittees Reviews	79 (38 families)	NI	Test	79	12.3 ± 1.82	65.82	Max CI, Mand CI, M and D roots of Mand 1st molar	Patients with TNSALP, TNFa, and TNFRSF11A genes	Fixed appliance	NI	33.24 ± 13.56	RR (shortening) and possible linkage of TNSALP, TNFa, and TNFRSF11A genes	OPG, L- Ceph, Buccal swap for PCR	NI	According to the Transmission of D18S64 alleles-RR in CI: Family A: 4.8 mm,0 shared D18S64 alleles Family B: 1.1mm, 1 shared D18S64 alleles Family C: 1.5mm, 2 shared D18S64 alleles	NI	NI	No Sig (P<0.05): evidence of linkage disequilibrium with any of the 4 EARR phenotypes and either of the polymorphisms tested in TNFa and TNSALP (p > 0.05), Evidence of linkage (P = 0.02) of EARR affecting the maxillary central incisor with the microsatellite marker D18S64 (tightly linked to TNFRSF11A).		NI	NI
										Control							NI
Al-Qawasmi et al., 2003	Am J Orthod Dentofacial Orthop	"Genetic predisposition to external apical root resorption"	Retrospective case control/4 groups	University	NI	The American Association of Orthodontists Foundation	Informed consent, Institutional Review Boards and Subcommittee Reviews at Indiana University	118(35 families)	White american	Test	33	12.1 ± 1.89	63.64	Max CI, Mand CI, M and D roots of Mand 1st molar	Subjects with polymorphisms of the interleukin IL-1 (IL-1A and IL-1B) genes	Fixed appliance	NI	33.84 ± 13.08	EARR (shortening and percentage) , polymorphisms of the interleukin IL-1 (IL-1A and IL-1B) genes	OPG, L- Ceph, Buccal swap for PCR	NI	NI	EARR, IL-1B genotype mean (SE) : IL-1B (1,1) : 2.76 (0.38) mm, IL-1B (1,2) or IL-1B (2,2): 1.45(0.19)mm	EARR %, IL-1B genotype: IL-1B (1,1) : 72%, IL-1B (1,2): 39% IL-1B (2,2): 0%	Sig (P=0.0003) of linkage disequilibrium of IL-1B polymorphism with Max CI EARR, Sig (P=0.0004) association between IL-1B polymorphism and EARR, it account 15% of total Max incisor EARR. Sig (p=0.001) This difference between IL-1B genotypes IL-1B (1,1) have a 5.6 fold increased risk of EARR greater than 2 mm, as compared with those who are not homozygous for the IL-1B allele 1. Allele 1 at the IL…	Other outcomes not included (insignificance)	NI	NI
										Control	73		67.12				NI
A. Iglesias-Linares et al., 2012, B. Iglesias-Linares et al., 2012 C. Iglesias-Linares et al., 2013 These 3 studies reporting on same Cohort of population	Int Endod J	"Interleukin 1 gene cluster SNPs (rs1800587, rs1143634) influences post-orthodontic root resorption in endodontic and their contralateral vital control teeth differently"	Retrospective cohort	University	NI	The PAI research group CTS-353 and the Ministerio de Ciencia e Innovacio´n, Instituto de Salud Carlos III- co-financed by The European Development Regional Fund	Informed consent, ethical principles governing medical research and human subjects, as laid down in the Helsinki Declaration	73	NI	Test	73	23.78 ± 5.91	52.05	Premolars	RFT with genetic variants of the interleukin-1 gene cluster (IL1)	Fixed appliance (straight-wire technique)	NI	27.24 ± 4.29	Relation between RR (shortening) and SNPs: rs1800587 and rs1143634 in the IL1 gene cluster	OPG, L- Ceph, Buccal swap for DNA analysis	NI	2 Gps: Gp1: RR >2mm RR≤2mm	NI	EARR-affected subjects were distributed as follows (gene, rs number, most frequent > less frequent nucleotide and minor allele frequency): IL1A (-889), rs1800587, C>T, 13.6% and 11.6%, respectively; IL1B (+3953), rs1143634, C>T, 23.2% and 4.8%, respectively	Sig (P = 0.031) Increase RR by 2 fold in subjects with homozygous [2/2(TT)] for the IL1B gene in root filled teeth when compared with their controls with vital pulps. Sig (P=0.018) increase risk of RR in both Gps in subjects homozygous for the 2/2 genotype (9.25 times) Same RR in control (P = 0.002) and test teeth (P = 0.037) of subjects homozygous for allele 1 (5.05 and 2.77 times increased risk…	These studies are reporting on partly same group but with different times and outcomes, Other outcomes are unrelated to this study or insignificance	NI	NI
										Control					CL vital teeth with genetic variants of the interleukin-1 gene cluster (IL1)		NI							It was noted that 87.5% of subjects homozygous for the T allele, present in the 2/2 IL1B genotype, suffered EARR in root filled teeth. However, an inverse proportion was observed when the vital controls were analysed for the same 2/2 genotype
	J Endod	"Postorthodontic external root resorption in root-filled teeth is influenced by interleukin-1β polymorphism"	Retrospective case-control / 2 groups	University	Authors declared no CoI	National grants, Ministerio de Ciencia e Innovacion, Instituto de Salud Carlos III—co-financed by European Development Regional Fund ‘‘A Way to Achieve Europe’’ ERDF, Spanish Network for the Research in Infectious Diseases	Informed consent, ethical principles governing medical research and human subjects as laid down in the Helsinki Declaration	93	White	Test	39	24.54 ± 5.853	46.15	Premolars	2 SNP (rs1800587, rs1143634) in the IL1 gene cluster.	Fixed appliances (straight arch technique)	NI	27.21 ± 4.9	percentage EARR	Digital OPG, L-Ceph	NI	Presence of EARR > 2mm	NI	N(%) 1) IL1B +3953 (rs1143634 ) CC= 28 (71.8) CT= 4 (10.3) TT= 7 (17.9) C= 60 (76.9) T= 18 (23.0) 2) IL1A -889 (rs1800587) CC= 24 (61.5) CT= 9 (23.1) TT= 6 (15.4) C= 57 (73.0) T= 21 (26.9) IL1B rs1143634 CC vs CT/TT P=0.035 TT vs CT/CC P=0.006 CT vs CC/TT P=0.001	No Sig association was found between postorthodontic treatment EARR in root-filled teeth and genetic variations in IL1A (P > 0.05) A Sig direct relationship was found for the IL1B gene in the comparative analysis of homozygous subjects (2/2[TT]) and (1/1[CC]), which led to an increased risk of experiencing postorthodontic treatment EARR in root-filled teeth (P = 0.006) and (P = .035), respectivel…		NI	NI
										Control	54	23.89 ± 5.729	55.56				NI				NI	Absence of EARR ≤ 2mm	NI	N(%) 1) IL1B +3953 (rs1143634 ) CC= 27 (50.0) CT= 26 (48.1) TT= 1 (1.9) C= 80 (74.0) T= 28 (25.9) 2) IL1A -889 (rs1800587) CC= 24 (44.4) CT= 23 (42.6) TT= 7 (13.0) C= 71 (65.7) T= 37 (34.2)
	Histol Histopathol	"Interleukin 1 receptor antagonist (IL1RN) genetic variations condition post-orthodontic external root resorption in endodontically-treated teeth"	Retrospective case control	University	NI	Science National Grant, co-financed by European Development Regional Fund	Informed consent, ethical principles governing medical research and human subjects, as laid down in the Helsinki Declaration	93	Caucasian	Test	54	24.54±5.853	46.15	Premolars	RFT RR >2mm with SNP:rs419598 in the IL1	Fixed appliance (straight-wire technique)	NI	27.21 ± 4.9	Percentage of RR and SNP:rs419598 in the IL1	OPG, L- Ceph, Buccal swap for DNA analysis	NI	according to Interleukin 1 gene cluster genotype SNP (rs419598) genotypes, alleles frequencies	NI	N(%) IL1-RN +2018 (rs419598): TT: 16(29.6) CT: 27(50.0) CC: 11(20.4) T: 59(54.6) C: 49(45.3)	Sig (P=0.001) increase risk of RR in RFT in subjects with homozygous [1/1(TT)] for the IL1RN gene Sig (P=0.001) increase risk of RR in RFT in subject with variants in allele 1 of the interleukin-1 receptor antagonist gene(rs419598) Sig association of RR: (P<0.001) TT Vs CC/TC and CT vs CC/TT		N	NI
										Control	39	23.89+5.729	55.56		RFT RR≤2mm		NI							N(%) IL1-RN +2018 (rs419598): TT: 32(82.1) CT: 6 (16.4) CC: 1(2.6) T: 70(89.7) C: 8(10.2)
Iglesias-Linares, 2014	Oral Dis	"Osteopontin gene SNPs (rs9138, rs11730582) mediate susceptibility to external root resorption in orthodontic patients"	Retrospective Case control / 2 groups	University	NI	NI	Informed consent, ethical principles governing medical research and human subjects	87	Caucasian	Test	50	24.70 ± 5.95	48.65	Max Incisors	Two polymorphisms in the osteopontin gene cluster (rs9138 and rs11730582).	Fixed appliance(straight-wire technique)	NI	27.5 ± 8.3	percentage of EARR, Osteopontin gene SNPs (rs9138, rs11730582)	OPG, L-Ceph, DNA analysis	NI	EARR ≥ 2 mm	NI	N(%) OPN (rs9138) the mean between male and female: TT/AA: 15(20.25) CC: 14(18.9) OPN (rs11730582): TT/AA: 24(32.4) CC: 9(12.15)	Sig protection from EARR in subjects with heterozygous and homozygous osteopontin gene allele at position 89261521 (P = 0.035) (allele A) and 89253600 (P = 0.025*) (allele T)], Sig increase (P = 0.045) in EARR in osteopontin gene (rs9138) homozygous subjects [2/2 (CC) Sig increase (P < 0.039) in EARR in osteopontin gene (rs11730582) homozygous subjects [2/2 (CC)] compared with other genotypes. No…		N	NI
										Control	37	23.80 ± 5.33	58				NI					EARR ˂ 2mm	NI	N(%) OPN (rs9138): TT/AA: 22(22) CC: 6(6) OPN (rs11730582): TT/AA: 25(25) CC: 1(2)
Iglesias-Linares et al, 2012	Oral Dis	"Postorthodontic external root resorption is associated with IL1 receptor antagonist gene variations"	Retrospective Case control / 2 groups	University	NI	NI	Informed consent, ethical principles governing medical research and human subjects	54	Caucasian	Test	25	22.25 ± 5.30	64	Max Incisors	three IL1 gene cluster polymorphisms (rs1800587, rs1143634 and rs419598)	Fixed appliance (straight-wire technique)	NI	31.1 ± 6.4	EARR (shortening and percentage), IL1 gene cluster polymorphisms (rs1800587, rs1143634 and rs419598)	OPG, L-Ceph, DNA analysis	NI	EARR ≥ 2 mm	3.12 ± 0.709mm	Fequency in EARR subjects N(%): IL-1B (rsll43634): CC : 17 (31.841) , CT: 8 (14.814), TT: NI IL1-RN+(rs419598): CC: 2 (3.703), CT 5 (9.7259), TT: 18 (33.333)	Sig (P=0.027) increase EARR with IL-1B[1/1(CC)] Sig (P=0.001) increase EARR with IL-1RN [1/1[(TT)] gene No Sig (P=0.097) association between IL-1A and EARR		N	NI
										Control	29	23.89 ± 5.033	58.62				NI					EARR ˂ 2mm	1.06 ± 0.503mm	Fequency in EARR subjects N(%): IL-1B (rsll43634): CC : 11 (20.370) , CT: 16 (29.629) , TT: 2 (3.703) IL1-RN+(rs419598): CC: 4 (7.407), CT: 17 (31.841), TT: 8 (14.814)
Esteves et al., 2007	J Endod	"Orthodontic Root Resorption of Endodontically Treated Teeth"	Retrospective cohort/SMD	Private practices	NI	NI	NI	16	NI	Test	16	NI	NI	Max CI	Root filled teeth	Fixed appliance	NI	NI	EARR (length differences)	PA radiograph	NI	NI	mean ± SD: Endo T1-T2: 0.82 ± 1.19mm Endo - Vital: -0.22 ± 1.1mm	NI	No Sig (p > 0.05): In apical root resorption found in the endodontically treated teeth compared to the Gp of vital teeth.	NI	NI	NI
										Control	16	NI	NI		CL vital teeth		NI	NI			NI	NI	Vital T1-T2: 1.04 ± 1mm	NI
Picanço et al., 2013	Dental Press J Orthod	"Predisposing factors to severe external root resorption associated to orthodontic treatment"	Retrospective cohort /2 groups	Private practices	Authors declared no CoI	NI	NI	99	NI	Test	49	19.92 ± 6.94	NI	Max Incisors	Age Initial RR Root length Crown/root ratio Cortical thickness	Fixed appliance (edgewise)	NI	47.76 ± 12.12	Percentage of RR prevelance	PA radiograph, L Ceph	Malmgren Levander Index	Gp2= Grade 3 ,4 (Moderate or sever RR)	Mean ± SD Initial age: 19.92 ± 6.94y Root length T2-T1: -3.45 ± 1.40mm Crown/root ratio at the beginning T2-T1: -0.31 ± 0.15 Cortical thickness of the alveolar bone UA+UP: 14.26 ± 4.65mm	Initial degree of root resorption 19.19% of new future RR cases	Sig between the Gps for the variables: age Initial degree of root resorption, root length and crown/root ratio at the beginning, cortical thickness of the alveolar bone. No Sig: Gender, type of malocclusion, morphology of the root and the bone crest	Other outcomes are unrelated to this study	NI	NI
										Control	50	16.79 ± 5.47	NI				NI	38.52 ± 10.08				Gp1= Grade 0, 1 (light or abscent RR)	Mean ± SD Initial age: 16.79 ± 5.47y Root length T2-T1: -0.64 ± 0.49mm Crown/root ratio at the beginning T2-T1: -0.03 ± 0.04 Cortical thickness of the alveolar bone UA+UP: 12.31 ± 3.02mm	Initial degree of root resorption 2.02% of new future RR cases
Villa et al., 2005	Journal of Endodontics	"Pulp-dentine complex changes and root resorption during intrusive orthodontic tooth movement in patients prescribed nabumetone"	NRCI(CCT) / SMD	University	NI	NI	informed consent, approved by the CES University Dental School Research and Ethical Committee (Medellin-Colombia),	25	NI	Test	25	(12-25)	52	1st Premolars	Nabumetone	Fixed appliance	113.4gm (4oz)	1.867 (8w)	Percentage of RR casses and lacunae Pain after intrusive movement	Histologic sections for RR visual analog scale for pain	NI	NI	NI	% of cases: ERR in apical third: 64.7 % ≥ 2 resorption lacunae in middle third: 17.6% ≥ 3 resorption lacunae in apical third: 35%	Sig (P = 0.0032) less RR in Test Gp than in the control Gp	Other outcomes are unrelated to this study	Sig higher central and peripheral angiogenesis in control Gp (P = 0.000, P = 0.002) respectively. No severe central angiogenesis was found in any teeth under the effect of nabumetone No Sig in amount of predentine between the 2 Gps. Vacuolization of the odontoblastic layer was mild in the coronal third and became less toward the apical third in both groups, almost absent in 94.1% in the apical th…	Sig higher in pain levels is control Gp than test Gp (P = 0.005)
										Control	25				NI		113.4gm (4oz)	1.867 (8w)			NI	NI	NI	% of cases: RR in apical third: 76.5 % ≥ 2 resorption lacunae in middle third: 64.7% ≥ 3 resorption lacunae in apical third: 64.7%				Sig lower in pain levels is test Gp than control Gp (P = 0.005)
Owman-Moll and Kurol, 2000	European Journal of Orthodontics	"Root resorption after orthodontic treatment in high- and low-risk patients: Analysis of allergy as a possible predisposing factor"	Retrospective Case control / 2 groups	NI	NI	NI	NI	50	NI	Test	25	13.4	64	Premolars	Allergic condition Ginigivitis Nail biting root morphology	Fixed appliance	5098.58, 10197.16, 20394.32 (50,100,200)N	0.233-1.633(1-7w)	Extent of RR	Histologic sections for RR	NI	NI	NI	NI	No Sig in: RR , gingicitis, medication, root morphology, nail biting between the 2 Gps	Ni	NI	NI
										Control	25				Low risk Gp.		5098.58, 10197.16, 20394.32 (50,100,200)N	0.233-1.633(1-7w)			NI	NI	NI	NI			NI	NI
Nishioka et al., 2006	Angle Orthod	"Root resorption and immune system factors in the Japanese"	Retrospective case control/ 2 groups	University	NI	NI	NI	120	Japanese	Test	60	16.8 ± 5.9	70	All teeth	Excessive RR	Fixed appliance	NI	3.10 ± 1.19	Severity of RR	OPG	NI	NI	NI	Allergy 24 Gingivitis 35	Sig in: (P<0.05) allergy higher in RR Gp. No Sig: Gingivitis.	Other outcome either not related to this study or small Gp size	Incidence of gingivitis: n=34 No Sig with control Gp	NI
										Control	60	17.7 ± 5.1	70		No RR		NI	2.96 ± 0.56					NI	Allergy 13 Gingivitis 35			Incidence of gingivitis: n=34 No Sig with test Gp	NI
Marques et al., 2010	American Journal of Orthodontics and Dentofacial Orthopedics	"Severe root resorption in orthodontic patients treated with the edgewise method: Prevalence and predictive factors"	Retrospective case control	University	Authors declared no CoI	NI	NI	1049	NI	Test	1049	12.1 ± 1.7	Variable	Incisors	Sex, Age, Overbite, Root shape, Initial resorption,	Fixed appliance (edgewise technique)	NI	Variable	Percetage of seveity of RR	PA radiograph	Malmgren Levander Index	Sever RR Gp = grade 4	Gp1: Sever RR	n(% of sever RR) Sex: female 500 (86.1) male 397 (84.8) Age: ≥12 years 397 (85.7) <12 years 500 (85.3) Overbite ≥4 mm 123 (86.0) <4 mm 774 (85.4) Root shape: Triangular 215 (68.5) Rhomboidal 682 (92.8) Initial resorption Present 51 (53.1) Absent 846 (88.8)	Sig in: Initial root resorption, and Root shape No Sig in: Sex, age, overbite amount.	Other outcome either not related to this study or small Gp size	NI	NI
										Control			Variable				NI	Variable				Abscent RR Gp = grade 1-3	Gp2: abscent RR	n(% of abscent RR) Sex: female 81 (13.9) male 71 (15.2) Age: ≥12 years 66(14.3) <12 years 86(14.7) Root shape: Triangular 99 (31.5) Rhomboidal 53 (7.2) Initial resorption Present 45 (46.9) Absent 107 (11.2)
Brin et al., 1991	Eur J Orthod	"The influence of orthodontic treatment on previously traumatized permanent incisors"	Retrospective case control/4 groups	University and private practices	NI	Alpha Omega Fraternity, and the Hadassah Medical Organization	NI	57	NI	Test	28	10.3 ± 2.6	NI	Incisors	Previously traumatized incisor	Removale appliance	NI	Variable	Percetage of seveity of RR	PA radiograph	Malmgren Levander Index	Sever RR Gp = grade 5	Sever RR 15(27.8%) Absence 32(59.3%)	NI	Sig in: (P<0.05) RR prevelance in test Gp more than control Gp.	NI	NI	NI
										Control	29	11.3 ± 2.1	NI		non-traumatized incisor		NI	Variable				Abscent RR Gp = grade 1-4	Sever RR 9(7.8%) Absence 106(91.4%)	NI
Behnaz et al., 2020	Meta Gene	"The rs1143634 of IL-1beta gene is associated with external apical root resorption in Iranian population"	Retrospective case control/4 groups	University	Authors declared no CoI	Shahid Beheshti University of Medical Sciences	Informed consent, ethical committee of Shahid Beheshti University of Medical Sciences	140	Iranian	Test	58	17.34 ± 5.29 (9–30)	72.41	Max Incisors	rs1143634 in the IL-1β and rs1800587 in the IL-1α gene	Fixed appliance	NI	NI	Percentage of EARR, SNPs (rs1143634 and rs1800587)	OPG , L-Ceph.	NI	a minimum of 1 Max inc EARR≥2 mm, in the Max inc	NI	n (% risk of EARR): SNPS, rs1143634: Allelic A vs G: 39(34) vs 77(66) , P=0.03 Dominant GA +AA vs GG: 34(58.6) vs 24(41.4) , P=0.03	Sig: The rs1143634 in allelic model, the A allele of this SNP increased risk of EARR (P = 0.03), also this SNP increased risk of EARR in dominant model (P = 0.03) A C haplotype (rs1143634 and rs1800587, respectively) found more in test Gp than in controls (P = 0.004) No Sig: rs1800587 was not associated with EARR in any inheritance model.	Other outcomes unrelated to this study or insignificance	NI	NI
										Control	82	17.5 ± 6.23 (9–35)	26.83				NI	NI				EARR<2 mm	NI	n (% risk of EARR): SNPS, rs1143634: Allelic A vs G: 34(21) vs 130(79), P=0.03 Dominant GA +AA vs GG: 31(37.8) vs 51 (62.2), P=0.03
Harris and Baker, 1990	Am J Orthod Dentofacial Orthop	"Loss of root length and creastal bone height before and during treatment in adolescent and adult orthodontic patients"	Retrospective cohort/2 groups	University	NI	NI	NI	59	NI	Test	30	27.9 ± 5.3 (20.0 - 40.0)	100	Max CI, canine, DR of 1st molar and Mand canine and DR of 1st molar	Adult =28y	Fixed appliance (directional-force mechanics)	NI	30 ± 4.2	RR (root length differnces)	OPG , L-Ceph.	Malmgren Levander Index	NI	Total mean T1-T2: -1.08	NI	No Sig between the 2 Gps	Other outcomes are unrelated to this study	NI	NI
										Control	29	12.5 ±. 0.80 (10.6 - 14.1)	100		Adolescent =12y		NI	30 ± 4.2					Total mean T1-T2: 0.743	NI
Mirabella and Årtun, 1995	Am J Orthod Dentofacial Orthop	"Risk factors for apical root resorption of maxillary anterior teeth in adult orthodontic patients"	Prospective case control / Groups divided according to the exopure	NI	NI	Washington Dental Service Foundation and the University of Washington Alumni Association,	NI	343	NI	Test	343	34.5 ± 9.0	NI	Anterior 6 teeth	Tooth length, Root shape Root width Endodontic treatment	Fixed appliance	NI	24 ± 8.1	Severity of RR	OPG , L-Ceph.	NI	NI	NI	NI	Sig in RR with: (P < 0.05) Tooth length, Root shape in CI Root width in LI Endodontic treatment was a preventive factor for LI and Canines.	Other outcomes are unrelated to this study	NI	NI
										Control			NI				NI	24 ± 8.1					NI	NI
Karadeniz et al., 2011	Am J Orthod Dentofacial Orthop	"Physical properties of root cementum: part 20. Effect of fluoride on orthodontically induced root resorption with light and heavy orthodontic forces for 4 weeks: a microcomputed tomography study"	RCT/ 4 Gps	NI	Authors declared no CoI	NI	Informed consent, the medical faculty ethics committee of the Ondokuz Mayis University in Turkey.	48	NI	Test	12 high flouride heavy froce(HH) 12 high flouride light force (HL	HH 14.9(11.75-20) HL 15.4(13.1-17.8)	54.17	Max left 1st premolars	Flouride ≥ 2 ppm	Fixed appliance (Speed brackets with a 0.022-in slot)	Light: 25g Heavy: 225 g	0.933	RR volume	Micro-CT	NI	NI	RR volume (mean ± SD): HH 69.62 ± 65.72mm3 X 10-3 HL 58.57 ± 47.53mm3 X10-3	NI	Fluride reduced the volume of RR craters in all Gps. Sig in heavy force Gp.	NI	NI	NI
										Control	12 Low flouride heavy force (LH) 12 low flouride light force (LL)	LH 15 (14-17) LL 15.1 (13.5-16.5)	50		Flouride ≤ 0.05 ppm		Light: 25g Heavy: 225 g	0.933					RR volume (mean ± SD): LH 179(119.64)mm3 X 10-3 LL 72.08(77.41) mm3 X 10-3
Iber-Díaz et al, 2020	J Pers Med	"GWAS of Post-Orthodontic Aggressive External Apical Root Resorption Identified Multiple Putative Loci at X-Y Chromosomes"	Retrospective cohort/ 2 Gps	Multi setting across Spain between 2005-2019	Authors declared no CoI	European Orthodontic Society Research Award	Institutional Ethical Review Board of the Clinical Hospital San Carlos, Madrid, In accordance with the ethical principles governing medical research and human subjects, as laid down in the Helsinki Declaration	480	NI	Test	101	21.52 ± 11.65	50.5	Max Incisors	Patient related factors and specific genes located at chromosomes 2, 4, 8, 12, 18, X, and Y,	NI	NI	25.43 ± 7.96	Aggressive External Apical Root Resorption percentage(aEARR), Genome-wide analysis	OPG, teleradiographic projections	NI	aEARR ≥ 5 mm	NI	Female: 51(50.49%) Male: 50 (49.5%) Class 1: 49 (48.51%) Class II: 39(38.61%) Class III: 13 (12.87%) Male gene STAGE2; stromal antigene 2; rs151184635: or=5.9, P=0.000033 Male gene RP1-30E17.2; Clone-based; rsrs55839915: OR=6, P= 0.00014632	Sig (P < 0.0001): increase EARR with X chromosome located genes in men:STAG 2 gene, stromal antigen 2 gene, rs151184635 and RP1-30E17.2 gene, rs55839915 Marginal association found in females: SSP1: rs11730582 (P = 0.008), P2RX7: rs1718119 (P = 0.047), and TNFRSF11A: rs8086340 (P = 0.024) No Sig (P > 0.001): none of the genetic variants located at chromosomes 2, 4, 8, 12, and 18, also included in …	Other outcomes unrelated to this study or insignificance	NI	NI
										Control	361	22.83 ± 11.66	56.79				NI	27.0 ± 9.10				aEARR ˂ 5 mm	NI	Female: 105 (56.78%) Male: 156 (43.21%) Class I: 184 (51.8%) Class II: 153 (42.38%) Class III: 24 (6.64%)
Man et al, 2022	Am J Orthod Dentofacial Orthop	"Physical properties of root cementum: Part 28. Effects of high and low water fluoridation on orthodontic root resorption: A microcomputed tomography study@	CCT	University and private practices	Authors declared no CoI	Australia Society of Orthodontic Foundation for Research and Education	Ondokuz Mayis University, Turkey	28	Turkish	Test	14	15.18 ± 2.42 (11.7-21)	82.14	Max 1st premolars	Flouride ≥ 2 ppm	Fixed appliance (Speed, self-ligation)	150g	12w	RR Crater volume	Micro-CT Scanner	NI	NI	Total: 0.58 ± 0.37 Pressure areas: 0.155 ± 0.142 Tension areas: 0.026 ± 0.033	NI	Sig difference between the 2 Gps in pressure area (P = 0.045) No Sig between the 2 Gps in tension area (P .0.05)	NI	NI	NI
										Control	14				Flouride ≤ 0.05 ppm		150g	12w				NI	Total: 0.72 ± 0.33 Pressure areas: 0.239 ± 0.180 Tension areas: 0.024 ± 0.049	NI
