# Supplementary material for: Under pressure—mechanisms and risk factors for orthodontically induced inflammatory root resorption: a systematic review
Source: Eur J Orthod. 2023 Jun 27;45(5):612–26. doi: 10.1093/ejo/cjad011 (PMC10505745; doi:10.1093/ejo/cjad011)
Supplement: cjad011_suppl_Supplementary_Table_S18 [file cjad011_suppl_supplementary_table_s18.xlsx]

## Sheet: S.T.4 Abbreviations
Supplemental table 18: List of Abbreviations
Abbreviation	Meaning
4-grade ordinal scale	0 = no apical RR; 1 = slight blunting of root apex; 2 = moderate resorption of root apex beyond blunting and extending up to one third of the root length; 3 =excessive resorption of root apex beyond one third of the root length.
Appliances	App
aEARR	Aggressive External Apical Root Resorption
B	Buccal
BOP	Bleeding on probing
Bw	Between
C	Central
CBCT	Cone Beam Computed Tomography
CCT	Controlled clinical trial
CI	Central incisor
CL	countralteral
Con	Control
CPPs	Casein phosphopeptides
CSC	Continuous Static compressive
CST	Continuous static tension
d	Day
DB	Distobuccal
DMEM	Dulbecco's modified Eagle medium
DoRe	Downregulated
DP	Distopalatal
DR	distal root
EARR	External Apical Root Resorption
ECM	Extra celluar matrix
F	Force
Fe	Female
FT	Functional teeth
g	gram
GCF	Gingival crevicular fluide
GI	Gingival index
Gp	Group
h	hour
HFT	Hypofuctional teeth
HPDL	Human periodontal ligaments cells
HyCP	Hydrostatic continuous pressure
ICCY	Intermittent Compressive cyclic
IL-1b	Interleukin 1 beta
IL1RN	Interleukin 1 Receptor
ISCY	Intermittent Stretching OR Tensile cyclic
L- Ceph	Lateral cephalometric
LC	Lateral cephalometric
LI	lateral incisor
M	Mesial
m	Month
Ma	Male
Malmgren Levander Index	1 = No root resorption, 1 = Irregular root contour, 2 = Apical root resorption with an amount of less than 2 mm of the original root length, 3 = Apical root resorption from 2 mm to one-third of the original root length, 4 = Root resorption exceeding one-third of the original root length by two examiners.
Mand	Mandibular
Max	Maxillary
MB	Mesiobuccal
M-B	Medio-buccal
Micro-CT	Micro computed tomography
min	Minute
mRNA	Messenger RNA
NI	No information
NOB	Non openbite
NRCI	Non randomized clinical intervention
NRCI	Non randomized clinical intervention
OB	Openbite
OPG	Orthopantomogram or orthopantomograph or pantomogram or panoramic radiograph
OPGg	Osteoprotegerin gene
OPN	Osteopontin
OTM	Orthodontic tooth movement
P&P	Pre and Post
P2RX7	Purinoreceptor P2 _x0002_ 7
PA	Periapical
PDD	Periodontal disease
PDD	Periodontal pocket depth
QoL	Quality of life
QRT-PCR	Quantitative reverse transcriptase polymerase chain reaction
RANK	Receptor Activator Nuclear Factor Kappa
RANKL	Receptor Activator Nuclear Factor Kappa Ligand
RCR	Root Crown Ration
RFT	Root filled tooth
RL	Resorptive lacunae
RPE	Rapid palatal expansion
RR	Root resorption
RT-PCR	Reverse transcriptase polymerase chain reaction
s	Second
Scale of Shape et al	0 = No apical RR; 1 = Slight blunting of the root apex; 2 = Moderate blunting of the root apex up to onefourth of the root length; 3 = Excessive blunting of the root apex beyond one fourth of the root length.
SD	Standard deviation
SE	Standard error
SEM	Scanning electron microscope
SF	Sodium fluoride
Sig	Statistical Significant differences
Sig	Statistical Significant differences
SMD	split mouth design
SNP	Single nucleotide polymorphism
T1	Time one
T2	Time two
T3	Time three
T4	Time four
UpRe	Upregulated
w	Week
y	Year
α-MEM	α-minimum essential medium
Tx	Treatment
